# Supplementary material for: The Global Reciprocal Reprogramming between Mycobacteriophage SWU1 and Mycobacterium Reveals the Molecular Strategy of Subversion and Promotion of Phage Infection
Source: Front Microbiol. 2016 Jan 28;7:41. doi: 10.3389/fmicb.2016.00041 (PMC4729954; doi:10.3389/fmicb.2016.00041)
Supplement: Supplementary file 1 [file Table1.XLS]

## Sheet: inf_30vsuninf_30.diffgene
Table S1. Different expression genes list between infected 30min and uninfected 30min
Gene_id	readcount_inf_30	readcount_uninf_30	log2.Fold_change.	p.value	q.value.Storey.et.al..2003.	Blast swiss prot
MSMEI_5466	1219.33	34.9862	5.1232	2.3985e-258	1.7444e-256	sp|P0A5N8|CF30_MYCTU 27 kDa antigen Cfp30B OS=Mycobacterium tuberculosis GN=cfp30B PE=1 SV=2//2.26643e-25
sRNA00093	117.63	3.39761	5.1136	1.567e-26	1.2712e-25	-//-
Novel00097	313.037	13.5904	4.5257	3.0334e-64	5.1184e-63	-//-
MSMEI_1325	483.207	23.6915	4.3502	6.0467e-96	1.4171e-94	sp|A0QS62|RL10_MYCS2 50S ribosomal protein L10 OS=Mycobacterium smegmatis (strain ATCC 700084 / mc(2)155) GN=rplJ PE=1 SV=1//8.00674e-104
Novel00018	526.922	29.3848	4.1645	1.4487e-101	3.5121e-100	sp|O07610|LCFB_BACSU Long-chain-fatty-acid--CoA ligase OS=Bacillus subtilis (strain 168) GN=lcfB PE=2 SV=2//8.20471e-31
MSMEI_1326	481.277	28.191	4.0936	7.6678e-92	1.7205e-90	sp|A4T1P7|RL7_MYCGI 50S ribosomal protein L7/L12 OS=Mycobacterium gilvum (strain PYR-GCK) GN=rplL PE=3 SV=1//1.23391e-38
MSMEI_3117	305.314	20.202	3.9177	4.3161e-57	6.5967e-56	sp|A4T9M4|NADA_MYCGI Quinolinate synthase A OS=Mycobacterium gilvum (strain PYR-GCK) GN=nadA PE=3 SV=1//0
MSMEI_3704	66.1928	4.86685	3.7656	2.9674e-13	1.3499e-12	sp|A0QYU7|RL35_MYCS2 50S ribosomal protein L35 OS=Mycobacterium smegmatis (strain ATCC 700084 / mc(2)155) GN=rpmI PE=3 SV=1//2.24672e-38
MSMEI_1760	272.356	20.1102	3.7595	1.7118e-49	2.3293e-48	-//-
MSMEI_1407	128.249	10.0092	3.6795	8.7239e-24	6.389e-23	sp|A0QSD8|RL16_MYCS2 50S ribosomal protein L16 OS=Mycobacterium smegmatis (strain ATCC 700084 / mc(2)155) GN=rplP PE=1 SV=1//8.90021e-98
sRNA00175	21.0989	1.65289	3.6741	4.5877e-05	9.8435e-05	-//-
MSMEI_5344	1587.11	125.803	3.6572	1.0105e-272	8.5254e-271	-//-
MSMEI_1409	132.523	10.7438	3.6247	3.1994e-24	2.3761e-23	sp|A0QSE0|RS17_MYCS2 30S ribosomal protein S17 OS=Mycobacterium smegmatis (strain ATCC 700084 / mc(2)155) GN=rpsQ PE=1 SV=1//3.21472e-65
MSMEI_1408	43.8527	3.67309	3.5776	6.3946e-09	2.186e-08	sp|A0QSD9|RL29_MYCS2 50S ribosomal protein L29 OS=Mycobacterium smegmatis (strain ATCC 700084 / mc(2)155) GN=rpmC PE=3 SV=1//6.61043e-48
sRNA00097	114.183	9.64187	3.5659	8.3729e-21	5.4675e-20	-//-
MSMEI_5398	161.207	13.9578	3.5298	1.8925e-28	1.6562e-27	-//-
MSMEI_5251	186.581	16.6207	3.4887	2.5232e-32	2.4191e-31	sp|P15043|RECQ_ECOLI ATP-dependent DNA helicase RecQ OS=Escherichia coli (strain K12) GN=recQ PE=1 SV=5//1.60392e-37
MSMEI_1329	2832.36	258.494	3.4538	0	0	sp|A0QS66|RPOC_MYCS2 DNA-directed RNA polymerase subunit beta&apos; OS=Mycobacterium smegmatis (strain ATCC 700084 / mc(2)155) GN=rpoC PE=1 SV=1//0
MSMEI_2853	381.16	36.8228	3.3717	3.6035e-62	5.8918e-61	sp|O34992|OPUCA_BACSU Glycine betaine/carnitine/choline transport ATP-binding protein OpuCA OS=Bacillus subtilis (strain 168) GN=opuCA PE=1 SV=1//5.45331e-88
MSMEI_1405	68.9508	7.07071	3.2856	2.859e-12	1.2133e-11	sp|O06115|RL22_MYCSM 50S ribosomal protein L22 OS=Mycobacterium smegmatis GN=rplV PE=3 SV=1//8.11051e-69
MSMEI_1406	211.817	21.9467	3.2707	2.6397e-34	2.6512e-33	sp|A0QSD7|RS3_MYCS2 30S ribosomal protein S3 OS=Mycobacterium smegmatis (strain ATCC 700084 / mc(2)155) GN=rpsC PE=3 SV=1//2.36705e-151
MSMEI_2281	70.6056	7.34619	3.2647	1.8621e-12	8.0154e-12	-//-
MSMEI_1403	226.572	23.9669	3.2409	3.0424e-36	3.161e-35	sp|A0QSD4|RL2_MYCS2 50S ribosomal protein L2 OS=Mycobacterium smegmatis (strain ATCC 700084 / mc(2)155) GN=rplB PE=1 SV=1//0
MSMEI_1488	516.028	55.9229	3.2059	2.2408e-79	4.3762e-78	sp|A0QSL8|RPOA_MYCS2 DNA-directed RNA polymerase subunit alpha OS=Mycobacterium smegmatis (strain ATCC 700084 / mc(2)155) GN=rpoA PE=3 SV=1//0
MSMEI_2461	230.296	25.0689	3.1995	2.4523e-36	2.5605e-35	sp|A0QVB9|EFTS_MYCS2 Elongation factor Ts OS=Mycobacterium smegmatis (strain ATCC 700084 / mc(2)155) GN=tsf PE=1 SV=1//1.51739e-163
MSMEI_3703	135.281	14.876	3.1849	6.3142e-22	4.2685e-21	sp|A0QYU6|RL20_MYCS2 50S ribosomal protein L20 OS=Mycobacterium smegmatis (strain ATCC 700084 / mc(2)155) GN=rplT PE=1 SV=1//1.08823e-86
MSMEI_1402	58.6082	6.7034	3.1281	3.5379e-10	1.3091e-09	sp|A0QSD3|RL23_MYCS2 50S ribosomal protein L23 OS=Mycobacterium smegmatis (strain ATCC 700084 / mc(2)155) GN=rplW PE=1 SV=1//4.56131e-50
MSMEI_1489	242.845	28.0992	3.1114	3.9121e-37	4.2098e-36	sp|A0QSL9|RL17_MYCS2 50S ribosomal protein L17 OS=Mycobacterium smegmatis (strain ATCC 700084 / mc(2)155) GN=rplQ PE=1 SV=1//3.4979e-87
MSMEI_2852	165.62	19.9265	3.0551	2.278e-25	1.7861e-24	sp|O34878|OPUCB_BACSU Glycine betaine/carnitine/choline transport system permease protein OpuCB OS=Bacillus subtilis (strain 168) GN=opuCB PE=1 SV=1//6.5725e-22
MSMEI_3219	426.392	51.5151	3.0491	1.7624e-62	2.904e-61	-//-
MSMEI_1999	262.151	31.6804	3.0487	4.3231e-39	4.9826e-38	sp|E9JFX9|DMOA_HYPSL Dimethyl-sulfide monooxygenase OS=Hyphomicrobium sulfonivorans GN=dmoA PE=1 SV=1//4.2187e-172
MSMEI_1401	114.32	14.1414	3.0151	9.27e-18	5.4011e-17	sp|A0QSD2|RL4_MYCS2 50S ribosomal protein L4 OS=Mycobacterium smegmatis (strain ATCC 700084 / mc(2)155) GN=rplD PE=1 SV=1//2.58876e-155
MSMEI_3003	169.895	21.3958	2.9892	2.2003e-25	1.7381e-24	sp|A0QWV9|WHIA_MYCS2 Putative sporulation transcription regulator WhiA OS=Mycobacterium smegmatis (strain ATCC 700084 / mc(2)155) GN=whiA PE=1 SV=2//2.23117e-175
MSMEI_1998	238.432	30.3949	2.9717	9.9944e-35	1.0184e-33	sp|P76350|SHIA_ECOLI Shikimate transporter OS=Escherichia coli (strain K12) GN=shiA PE=3 SV=1//3.55754e-76
MSMEI_2851	182.168	23.2323	2.9711	6.3999e-27	5.2729e-26	sp|Q9KHT7|OPUCC_LISMN Carnitine transport binding protein OpuCC OS=Listeria monocytogenes GN=opuCC PE=1 SV=1//2.62651e-34
MSMEI_2284	181.341	23.2323	2.9645	9.6748e-27	7.9092e-26	-//-
MSMEI_1363	1638.13	213.682	2.9385	6.3341e-225	4.0484e-223	sp|A0QS98|EFTU_MYCS2 Elongation factor Tu OS=Mycobacterium smegmatis (strain ATCC 700084 / mc(2)155) GN=tuf PE=1 SV=1//0
MSMEI_2594	105.633	13.8659	2.9294	4.9291e-16	2.6521e-15	sp|P0A5S9|Y2805_MYCBO Uncharacterized zinc protease Mb2805c OS=Mycobacterium bovis (strain ATCC BAA-935 / AF2122/97) GN=Mb2805c PE=3 SV=1//0
MSMEI_1801	585.117	78.0532	2.9062	1.5016e-80	2.9878e-79	sp|A4ZHR8|SAHH_MYCS2 Adenosylhomocysteinase OS=Mycobacterium smegmatis (strain ATCC 700084 / mc(2)155) GN=ahcY PE=1 SV=1//0
MSMEI_3796	205.611	27.5482	2.8999	2.2722e-29	2.0136e-28	sp|P66895|TATC_MYCTU Sec-independent protein translocase protein TatC OS=Mycobacterium tuberculosis GN=tatC PE=3 SV=1//2.84662e-146
MSMEI_0620	314.002	42.2406	2.8941	7.4593e-44	9.1471e-43	sp|P19412|BAIE_EUBSP Bile acid 7-alpha dehydratase OS=Eubacterium sp. (strain VPI 12708) GN=baiE PE=1 SV=1//1.09449e-19
MSMEI_1303	39.9915	5.50964	2.8597	8.6243e-07	2.3502e-06	-//-
MSMEI_0747	1035.64	145.638	2.8301	1.0127e-136	3.5601e-135	sp|Q53902|MMPLA_STRCO Putative membrane protein ActII-3 OS=Streptomyces coelicolor (strain ATCC BAA-471 / A3(2) / M145) GN=actII-3 PE=3 SV=1//2.23136e-17
MSMEI_5105	41.7842	5.87695	2.8298	5.7981e-07	1.6091e-06	sp|Q7D628|Y3129_MYCTU Uncharacterized protein Rv3129/MT3215 OS=Mycobacterium tuberculosis GN=Rv3129 PE=2 SV=1//1.92055e-34
Novel00068	22.7538	3.21396	2.8237	0.00023033	0.00043886	-//-
MSMEI_3130	20.6852	2.93848	2.8155	0.00045572	0.00080033	sp|A0QX88|HIS3_MYCS2 Phosphoribosyl-AMP cyclohydrolase OS=Mycobacterium smegmatis (strain ATCC 700084 / mc(2)155) GN=hisI PE=3 SV=1//2.19911e-79
MSMEI_4096	320.897	46.3728	2.7908	6.4248e-43	7.7879e-42	sp|A0QZY5|UPPP_MYCS2 Undecaprenyl-diphosphatase OS=Mycobacterium smegmatis (strain ATCC 700084 / mc(2)155) GN=uppP PE=3 SV=1//5.87403e-163
MSMEI_1404	49.093	7.16253	2.777	8.5659e-08	2.6109e-07	sp|A1T4P3|RS19_MYCVP 30S ribosomal protein S19 OS=Mycobacterium vanbaalenii (strain DSM 7251 / PYR-1) GN=rpsS PE=3 SV=1//2.20375e-23
MSMEI_6436	341.307	50.0459	2.7697	3.9677e-45	5.0719e-44	sp|A5PJK1|TMPPE_BOVIN Transmembrane protein with metallophosphoesterase domain OS=Bos taurus GN=TMPPE PE=2 SV=1//6.38255e-57
MSMEI_1400	103.15	15.3352	2.7498	1.2146e-14	5.9853e-14	sp|A0QSD1|RL3_MYCS2 50S ribosomal protein L3 OS=Mycobacterium smegmatis (strain ATCC 700084 / mc(2)155) GN=rplC PE=1 SV=1//1.7165e-136
MSMEI_2992	549.4	82.461	2.7361	1.7417e-70	3.0869e-69	sp|P71678|MFS55_MYCTU MFS-type drug efflux transporter P55 OS=Mycobacterium tuberculosis GN=Rv1410c PE=1 SV=1//7.07136e-174
MSMEI_3068	128.938	19.3756	2.7344	8.3582e-18	4.8833e-17	sp|A1T8Q8|Y2751_MYCVP UPF0353 protein Mvan_2751 OS=Mycobacterium vanbaalenii (strain DSM 7251 / PYR-1) GN=Mvan_2751 PE=3 SV=1//0
MSMEI_1328	1962.75	296.051	2.729	4.4213e-246	3.1084e-244	sp|P60281|RPOB_MYCS2 DNA-directed RNA polymerase subunit beta OS=Mycobacterium smegmatis (strain ATCC 700084 / mc(2)155) GN=rpoB PE=1 SV=1//0
MSMEI_6432	278.975	42.1488	2.7266	1.6465e-36	1.7364e-35	-//-
MSMEI_1697	142.728	21.5794	2.7255	1.8123e-19	1.1276e-18	sp|Q8Z9J5|RLUA_SALTI Ribosomal large subunit pseudouridine synthase A OS=Salmonella typhi GN=rluA PE=3 SV=3//4.97894e-19
MSMEI_5399	71.7088	11.1111	2.6901	2.2492e-10	8.3814e-10	-//-
MSMEI_6429	324.345	50.9642	2.67	4.2485e-41	4.9507e-40	-//-
MSMEI_2283	1574.56	247.75	2.668	3.1118e-192	1.7272e-190	-//-
MSMEI_6487	493.274	77.6859	2.6667	1.7471e-61	2.8129e-60	-//-
MSMEI_1519	156.243	24.6097	2.6665	1.2737e-20	8.1901e-20	sp|A0QSP8|RL13_MYCS2 50S ribosomal protein L13 OS=Mycobacterium smegmatis (strain ATCC 700084 / mc(2)155) GN=rplM PE=1 SV=1//9.96429e-104
MSMEI_0520	302.005	47.9339	2.6555	3.9582e-38	4.4884e-37	sp|P46833|GNTR_BACLI Gluconate operon transcriptional repressor OS=Bacillus licheniformis GN=gntR PE=4 SV=1//8.52741e-08
MSMEI_4418	82.4652	13.1313	2.6508	1.605e-11	6.4976e-11	sp|P27370|CYSW_SYNE7 Sulfate transport system permease protein CysW OS=Synechococcus elongatus (strain PCC 7942) GN=cysW PE=2 SV=1//2.21021e-64
sRNA00139	46.0591	7.34619	2.6484	4.8351e-07	1.3585e-06	-//-
MSMEI_1520	101.909	16.8044	2.6004	1.3935e-13	6.4035e-13	sp|A0QSP9|RS9_MYCS2 30S ribosomal protein S9 OS=Mycobacterium smegmatis (strain ATCC 700084 / mc(2)155) GN=rpsI PE=1 SV=1//1.04811e-84
MSMEI_5552	34.4754	5.6933	2.5982	1.7088e-05	3.9562e-05	sp|P0A5K6|MOAC2_MYCTU Cyclic pyranopterin monophosphate synthase accessory protein 2 OS=Mycobacterium tuberculosis GN=moaC2 PE=1 SV=1//3.11473e-61
MSMEI_2854	308.762	51.3315	2.5886	1.015e-37	1.1204e-36	sp|Q9KHT8|OPUCB_LISMN Carnitine transport permease protein OpuCB OS=Listeria monocytogenes GN=opuCB PE=1 SV=1//7.94656e-23
MSMEI_2460	369.163	61.7998	2.5786	1.5384e-44	1.9314e-43	sp|A0QVB8|RS2_MYCS2 30S ribosomal protein S2 OS=Mycobacterium smegmatis (strain ATCC 700084 / mc(2)155) GN=rpsB PE=3 SV=2//0
MSMEI_6486	154.726	26.2626	2.5586	1.934e-19	1.1997e-18	-//-
MSMEI_3070	127.697	21.7631	2.5528	2.8626e-16	1.5601e-15	sp|P42829|INHA_MYCS2 Enoyl-[acyl-carrier-protein] reductase [NADH] OS=Mycobacterium smegmatis (strain ATCC 700084 / mc(2)155) GN=inhA PE=3 SV=1//0
MSMEI_4419	50.6099	8.63177	2.5517	2.6397e-07	7.6795e-07	sp|Q9MUL9|CYST_MESVI Probable sulfate transport system permease protein cysT OS=Mesostigma viride GN=cysT PE=3 SV=1//9.9411e-52
MSMEI_5467	4523.59	778.604	2.5385	0	0	sp|P0A5Q2|MP63_MYCTU Immunogenic protein MPT63 OS=Mycobacterium tuberculosis GN=mpt63 PE=1 SV=1//1.18203e-16
MSMEI_5397	377.161	65.4729	2.5262	2.7964e-44	3.49e-43	sp|Q8TUQ0|CHEB2_METAC Chemotaxis response regulator protein-glutamate methylesterase of group 2 operon OS=Methanosarcina acetivorans (strain ATCC 35395 / DSM 2834 / JCM 12185 / C2A) GN=cheB2 PE=3 SV=1//1.57775e-09
MSMEI_1312	315.657	54.8209	2.5256	2.4972e-37	2.729e-36	sp|P0C5C2|CMAS1_MYCTU Cyclopropane mycolic acid synthase 1 OS=Mycobacterium tuberculosis GN=cmaA1 PE=1 SV=1//7.23014e-123
MSMEI_5929	168.929	29.9357	2.4965	1.9254e-20	1.2306e-19	-//-
MSMEI_6336	124.801	22.1304	2.4955	1.6859e-15	8.7797e-15	-//-
MSMEI_3102	2653.92	474.196	2.4846	1.0421e-293	1.099e-291	sp|Q10769|TREZ_MYCTU Malto-oligosyltrehalose trehalohydrolase OS=Mycobacterium tuberculosis GN=treZ PE=1 SV=1//0
MSMEI_2282	1228.29	220.386	2.4785	1.6053e-136	5.5505e-135	sp|O05616|VANA_PSEUH Vanillate O-demethylase oxygenase subunit OS=Pseudomonas sp. (strain HR199 / DSM 7063) GN=vanA PE=3 SV=1//9.39044e-08
MSMEI_3129	41.9221	7.52984	2.477	4.4043e-06	1.0993e-05	sp|A0QX87|HIS6_MYCS2 Imidazole glycerol phosphate synthase subunit HisF OS=Mycobacterium smegmatis (strain ATCC 700084 / mc(2)155) GN=hisF PE=3 SV=1//3.1811e-160
MSMEI_4942	156.38	28.0992	2.4765	7.5492e-19	4.6019e-18	sp|A0R2D1|TATB_MYCS2 Sec-independent protein translocase protein TatB OS=Mycobacterium smegmatis (strain ATCC 700084 / mc(2)155) GN=tatB PE=3 SV=1//6.95304e-80
MSMEI_3128	66.8823	12.0294	2.4751	6.7859e-09	2.3122e-08	sp|A0QX86|IMPA_MYCS2 Inositol-1-monophosphatase ImpA OS=Mycobacterium smegmatis (strain ATCC 700084 / mc(2)155) GN=impA PE=1 SV=1//0
MSMEI_6430	351.098	63.5445	2.466	4.6731e-40	5.4156e-39	-//-
MSMEI_1725	1614.69	293.48	2.4599	4.9791e-177	2.5614e-175	sp|O69443|MNTH_MYCBO Divalent metal cation transporter MntH OS=Mycobacterium bovis (strain ATCC BAA-935 / AF2122/97) GN=mntH PE=3 SV=2//1.72935e-20
MSMEI_2555	92.2562	16.8962	2.4489	1.4019e-11	5.7081e-11	sp|P63835|COBB_MYCTU Cobyrinic acid A,C-diamide synthase OS=Mycobacterium tuberculosis GN=cobB PE=3 SV=1//0
MSMEI_1399	108.253	19.8347	2.4483	2.5006e-13	1.1466e-12	sp|A1T4N8|RS10_MYCVP 30S ribosomal protein S10 OS=Mycobacterium vanbaalenii (strain DSM 7251 / PYR-1) GN=rpsJ PE=3 SV=1//1.0545e-67
MSMEI_1276	1146.24	211.57	2.4377	1.121e-124	3.3777e-123	sp|O34897|YKUT_BACSU Uncharacterized MscS family protein YkuT OS=Bacillus subtilis (strain 168) GN=ykuT PE=2 SV=2//1.1945e-20
MSMEI_2285	228.779	42.2406	2.4373	2.7757e-26	2.226e-25	-//-
MSMEI_3560	57.9187	10.8356	2.4182	1.1116e-07	3.3541e-07	sp|P67670|Y1859_MYCBO Uncharacterized HTH-type transcriptional regulator Mb1859 OS=Mycobacterium bovis (strain ATCC BAA-935 / AF2122/97) GN=Mb1859 PE=4 SV=1//8.31673e-105
MSMEI_6654	100.806	18.9164	2.4139	2.6876e-12	1.1429e-11	sp|O05875|DESET_MYCTU Stearoyl-CoA 9-desaturase electron transfer partner OS=Mycobacterium tuberculosis GN=Rv3230c PE=1 SV=1//6.06171e-25
MSMEI_1304	56.8155	10.7438	2.4028	1.6676e-07	4.9123e-07	sp|Q7U1K2|Y656_MYCBO UPF0336 protein Mb0656 OS=Mycobacterium bovis (strain ATCC BAA-935 / AF2122/97) GN=Mb0656 PE=3 SV=1//6.72224e-82
MSMEI_6431	336.48	63.82	2.3984	4.6042e-37	4.8799e-36	-//-
MSMEI_4417	181.479	34.4353	2.3978	9.6979e-21	6.3131e-20	sp|Q73XU8|CYSA_MYCPA Sulfate/thiosulfate import ATP-binding protein CysA OS=Mycobacterium paratuberculosis (strain ATCC BAA-968 / K-10) GN=cysA PE=3 SV=1//0
MSMEI_4257	143.142	27.1809	2.3968	1.116e-16	6.1945e-16	sp|Q9X248|FABG_THEMA 3-oxoacyl-[acyl-carrier-protein] reductase FabG OS=Thermotoga maritima (strain ATCC 43589 / MSB8 / DSM 3109 / JCM 10099) GN=fabG PE=3 SV=1//5.69866e-29
MSMEI_2841	2569.8	488.521	2.3952	2.0028e-270	1.6247e-268	sp|Q9ZER0|DHAA_MYCSX Haloalkane dehalogenase OS=Mycobacterium sp. (strain GP1) GN=dhaAF PE=2 SV=1//2.24225e-12
MSMEI_6260	3093.27	589.715	2.391	0	0	sp|P53649|SODM_MYCSM Superoxide dismutase [Mn] OS=Mycobacterium smegmatis GN=sodA PE=1 SV=4//4.00884e-150
MSMEI_5063	130.455	24.8852	2.3902	2.7812e-15	1.4203e-14	sp|B5BL54|CAID_SALPK Carnitinyl-CoA dehydratase OS=Salmonella paratyphi A (strain AKU_12601) GN=caiD PE=3 SV=1//2.18979e-52
MSMEI_6199	77.3628	14.7842	2.3876	1.2083e-09	4.3196e-09	sp|A0R5Z2|GLFT1_MYCS2 Galactofuranosyl transferase GlfT1 OS=Mycobacterium smegmatis (strain ATCC 700084 / mc(2)155) GN=glfT1 PE=1 SV=1//2.23418e-158
MSMEI_5279	25.9255	4.95868	2.3863	0.00043509	0.00076794	sp|P0AB97|ARSC_SHIFL Arsenate reductase OS=Shigella flexneri GN=arsC PE=3 SV=1//9.06234e-40
MSMEI_1888	88.257	17.0799	2.3694	1.0612e-10	4.0476e-10	-//-
MSMEI_6001	839.821	162.81	2.3669	3.3777e-88	7.2695e-87	sp|A0R5E1|CSPA_MYCS2 Probable cold shock protein A OS=Mycobacterium smegmatis (strain ATCC 700084 / mc(2)155) GN=cspA PE=1 SV=1//1.93981e-42
MSMEI_5569	1770.93	343.434	2.3664	8.2542e-184	4.464e-182	sp|O53871|Y0859_MYCTU Putative acyltransferase Rv0859 OS=Mycobacterium tuberculosis GN=fadA PE=1 SV=1//0
MSMEI_2376	23.1675	4.49954	2.3643	0.00095474	0.0015337	sp|A0QV39|RIMM_MYCS2 Ribosome maturation factor RimM OS=Mycobacterium smegmatis (strain ATCC 700084 / mc(2)155) GN=rimM PE=1 SV=1//7.60883e-116
MSMEI_3067	220.229	42.7915	2.3636	2.3417e-24	1.764e-23	sp|P64854|Y1516_MYCBO Uncharacterized protein Mb1516 OS=Mycobacterium bovis (strain ATCC BAA-935 / AF2122/97) GN=Mb1516 PE=4 SV=1//1.33038e-132
MSMEI_6365	148.934	29.1093	2.3551	6.6497e-17	3.7203e-16	sp|P42459|Y250_CORGL Uncharacterized protein Cgl0250/cg0304 OS=Corynebacterium glutamicum (strain ATCC 13032 / DSM 20300 / JCM 1318 / LMG 3730 / NCIMB 10025) GN=Cgl0250 PE=4 SV=2//4.62728e-14
MSMEI_1362	1020.47	202.571	2.3327	1.3312e-104	3.4241e-103	sp|Q1BDD4|EFG_MYCSS Elongation factor G OS=Mycobacterium sp. (strain MCS) GN=fusA PE=3 SV=1//0
MSMEI_3170	315.657	63.3609	2.3167	2.8595e-33	2.8052e-32	-//-
MSMEI_2978	277.458	55.9229	2.3108	2.4145e-29	2.1308e-28	sp|P67733|COABC_MYCTU Coenzyme A biosynthesis bifunctional protein CoaBC OS=Mycobacterium tuberculosis GN=coaBC PE=3 SV=1//0
MSMEI_0623	732.12	148.301	2.3035	3.0423e-74	5.6288e-73	sp|P42065|APPF_BACSU Oligopeptide transport ATP-binding protein AppF OS=Bacillus subtilis (strain 168) GN=appF PE=3 SV=2//2.00352e-133
MSMEI_4095	33.648	6.88705	2.2886	0.00010075	0.00020611	sp|D3DFG8|PSPA_HYDTT Phosphoserine phosphatase 1 OS=Hydrogenobacter thermophilus (strain DSM 6534 / IAM 12695 / TK-6) GN=pspA PE=1 SV=1//9.22768e-11
MSMEI_1302	62.1936	12.764	2.2847	1.2886e-07	3.8498e-07	sp|Q7U1K4|Y654_MYCBO UPF0336 protein Mb0654 OS=Mycobacterium bovis (strain ATCC BAA-935 / AF2122/97) GN=Mb0654 PE=3 SV=1//1.82912e-78
MSMEI_0209	666.892	138.292	2.2697	2.2143e-66	3.7665e-65	sp|O18404|HCD2_DROME 3-hydroxyacyl-CoA dehydrogenase type-2 OS=Drosophila melanogaster GN=scu PE=1 SV=1//8.57951e-63
MSMEI_6123	67.0202	13.9578	2.2635	5.2039e-08	1.6165e-07	-//-
MSMEI_6223	188.098	39.3021	2.2588	8.4848e-20	5.3421e-19	sp|P53003|PCCB_SACEN Propionyl-CoA carboxylase beta chain OS=Saccharopolyspora erythraea (strain NRRL 23338) GN=pccB PE=3 SV=2//6.89516e-163
MSMEI_4382	63.5727	13.4068	2.2454	1.357e-07	4.0313e-07	sp|A3Q264|ERA_MYCSJ GTPase Era OS=Mycobacterium sp. (strain JLS) GN=era PE=3 SV=1//0
Novel00025	111.149	23.6915	2.2301	4.087e-12	1.7172e-11	-//-
MSMEI_0031	174.583	37.3737	2.2238	4.2291e-18	2.4986e-17	sp|P0A5S4|PKNB_MYCTU Serine/threonine-protein kinase PknB OS=Mycobacterium tuberculosis GN=pknB PE=1 SV=1//0
MSMEI_1759	2102.86	455.28	2.2075	4.8414e-197	2.7598e-195	sp|P37971|RPOF_STRCO RNA polymerase sigma-F factor OS=Streptomyces coelicolor (strain ATCC BAA-471 / A3(2) / M145) GN=sigF PE=3 SV=1//3.29763e-63
MSMEI_3002	213.196	46.1892	2.2066	1.6041e-21	1.0707e-20	sp|P71691|Y1422_MYCTU UPF0052 protein Rv1422/MT1465 OS=Mycobacterium tuberculosis GN=Rv1422 PE=1 SV=1//0
MSMEI_0437	261.875	56.8411	2.2039	5.0622e-26	4.0291e-25	-//-
MSMEI_4880	177.617	38.5675	2.2033	3.7211e-18	2.2171e-17	sp|Q11045|LPRB_MYCTU Putative lipoprotein LprB OS=Mycobacterium tuberculosis GN=lprB PE=4 SV=1//6.96098e-84
MSMEI_6070	428.185	93.0211	2.2026	1.907e-41	2.2346e-40	-//-
MSMEI_1714	67.5718	14.6924	2.2014	8.5855e-08	2.613e-07	sp|P64157|Y3325_MYCBO Putative DNA glycosylase Mb3325 OS=Mycobacterium bovis (strain ATCC BAA-935 / AF2122/97) GN=nei PE=3 SV=3//8.08749e-110
MSMEI_4998	274.424	59.9633	2.1943	5.0521e-27	4.2118e-26	sp|O50429|FBIC_MYCTU FO synthase OS=Mycobacterium tuberculosis GN=fbiC PE=3 SV=1//0
MSMEI_1360	97.9102	21.4876	2.188	1.4017e-10	5.2983e-10	sp|P0C563|RS12_MYCSM 30S ribosomal protein S12 OS=Mycobacterium smegmatis GN=rpsL PE=3 SV=1//7.26115e-84
MSMEI_4226	58.0566	12.764	2.1854	7.9784e-07	2.1826e-06	sp|A0R0B3|ACPM_MYCS2 Meromycolate extension acyl carrier protein OS=Mycobacterium smegmatis (strain ATCC 700084 / mc(2)155) GN=acpM PE=1 SV=1//1.00679e-36
MSMEI_1529	201.061	44.2608	2.1835	4.313e-20	2.7236e-19	sp|O53565|Y3520_MYCTU Putative coenzyme F420-dependent oxidoreductase Rv3520c OS=Mycobacterium tuberculosis GN=Rv3520c PE=4 SV=1//4.00374e-75
MSMEI_3139	68.675	15.1515	2.1803	8.3707e-08	2.555e-07	sp|A0QHG8|TRPA_MYCA1 Tryptophan synthase alpha chain OS=Mycobacterium avium (strain 104) GN=trpA PE=3 SV=1//4.43508e-145
MSMEI_4227	141.349	31.2213	2.1787	1.5428e-14	7.5674e-14	sp|Q9CBS7|FAB1_MYCLE 3-oxoacyl-[acyl-carrier-protein] synthase 1 OS=Mycobacterium leprae (strain TN) GN=kasA PE=3 SV=1//0
MSMEI_1449	107.563	23.7833	2.1772	2.0919e-11	8.4044e-11	sp|Q7D9D5|AMPM1_MYCTU Methionine aminopeptidase 1 OS=Mycobacterium tuberculosis GN=map-1 PE=1 SV=1//4.59322e-127
MSMEI_5971	146.589	32.5069	2.173	5.7386e-15	2.875e-14	sp|Q55168|PHY1_SYNY3 Phytochrome-like protein cph1 OS=Synechocystis sp. (strain PCC 6803 / Kazusa) GN=cph1 PE=1 SV=1//8.99297e-65
MSMEI_6546	277.872	61.6161	2.173	5.7476e-27	4.7641e-26	sp|O94315|YH5B_SCHPO Uncharacterized oxidoreductase C215.11c OS=Schizosaccharomyces pombe (strain 972 / ATCC 24843) GN=SPBC215.11c PE=2 SV=1//2.87996e-100
MSMEI_0899	23.9949	5.32599	2.1716	0.0015884	0.0024016	sp|P64698|Y487_MYCBO Uncharacterized protein Mb0487 OS=Mycobacterium bovis (strain ATCC BAA-935 / AF2122/97) GN=Mb0487 PE=4 SV=1//2.63349e-35
sRNA00154	47.5761	10.5601	2.1716	8.7134e-06	2.0861e-05	-//-
MSMEI_2287	3165.95	702.755	2.1715	1.5501e-288	1.4861e-286	sp|P54981|CRTI_STRGR Phytoene dehydrogenase OS=Streptomyces griseus GN=crtI PE=3 SV=1//1.61535e-152
MSMEI_0396	4093.75	912.029	2.1663	0	0	sp|O32176|FADE_BACSU Probable acyl-CoA dehydrogenase OS=Bacillus subtilis (strain 168) GN=fadE PE=2 SV=1//4.00612e-22
MSMEI_3804	393.571	87.8788	2.163	3.0123e-37	3.275e-36	sp|A0QZ46|PSA_MYCS2 Proteasome subunit alpha OS=Mycobacterium smegmatis (strain ATCC 700084 / mc(2)155) GN=prcA PE=1 SV=1//4.10969e-177
Novel00117	142.866	31.9559	2.1605	1.6399e-14	8.0065e-14	sp|P07984|GUNA_CELFI Endoglucanase A OS=Cellulomonas fimi GN=cenA PE=1 SV=1//3.68901e-08
MSMEI_2567	78.0523	17.539	2.1539	1.5105e-08	4.9319e-08	sp|P71615|NRNA_MYCTU Bifunctional oligoribonuclease and PAP phosphatase NrnA OS=Mycobacterium tuberculosis GN=nrnA PE=1 SV=2//5.81658e-132
MSMEI_5484	55.5744	12.4885	2.1538	1.7869e-06	4.7288e-06	sp|O05902|Y910_MYCTU Toxin Rv0910/MT0934 OS=Mycobacterium tuberculosis GN=Rv0910 PE=1 SV=1//1.34241e-62
MSMEI_5064	229.744	51.7906	2.1493	3.1452e-22	2.1609e-21	sp|Q21KB1|FADA_SACD2 3-ketoacyl-CoA thiolase OS=Saccharophagus degradans (strain 2-40 / ATCC 43961 / DSM 17024) GN=fadA PE=3 SV=1//7.89431e-101
MSMEI_6437	1655.65	374.472	2.1445	6.0531e-149	2.4089e-147	-//-
MSMEI_2495	692.266	157.025	2.1403	3.4991e-63	5.8574e-62	-//-
MSMEI_6441	352.063	80.0734	2.1364	6.6686e-33	6.5117e-32	-//-
MSMEI_3133	89.4982	20.3857	2.1343	1.7551e-09	6.2321e-09	sp|O31723|YLMA_BACSU Uncharacterized ABC transporter ATP-binding protein YlmA OS=Bacillus subtilis (strain 168) GN=ylmA PE=2 SV=2//2.73153e-52
MSMEI_2380	182.306	41.6896	2.1286	1.0082e-17	5.8419e-17	sp|Q10789|LEP_MYCTU Signal peptidase I OS=Mycobacterium tuberculosis GN=lepB PE=1 SV=1//4.96922e-134
Novel00070	255.532	58.494	2.1271	3.5035e-24	2.5928e-23	-//-
MSMEI_4992	109.08	25.1607	2.1161	4.0746e-11	1.6034e-10	sp|A5FRC5|DAPAT_DEHSB LL-diaminopimelate aminotransferase OS=Dehalococcoides sp. (strain BAV1) GN=dapL PE=3 SV=1//9.91157e-45
MSMEI_2591	43.3011	10.101	2.0999	3.5593e-05	7.7876e-05	sp|A0QVQ3|RS15_MYCS2 30S ribosomal protein S15 OS=Mycobacterium smegmatis (strain ATCC 700084 / mc(2)155) GN=rpsO PE=1 SV=1//5.54255e-43
MSMEI_4420	350.96	82.0936	2.096	6.7341e-32	6.3692e-31	sp|P27366|SUBI_SYNE7 Sulfate-binding protein OS=Synechococcus elongatus (strain PCC 7942) GN=sbpA PE=2 SV=1//3.13894e-59
MSMEI_5639	51.0236	11.9376	2.0957	7.4339e-06	1.7926e-05	sp|A0R4D2|Y5792_MYCS2 UPF0678 fatty acid-binding protein-like protein MSMEG_5792/MSMEI_5639 OS=Mycobacterium smegmatis (strain ATCC 700084 / mc(2)155) GN=MSMEG_5792 PE=3 SV=1//1.80707e-117
MSMEI_6366	189.477	44.3526	2.0949	5.9861e-18	3.5267e-17	sp|P35147|SP2AA_BACME Anti-sigma F factor antagonist OS=Bacillus megaterium GN=spoIIAA PE=3 SV=1//3.7506e-07
MSMEI_3047	30.2005	7.07071	2.0946	0.0005689	0.00097561	sp|O32163|NIFU_BACSU NifU-like protein OS=Bacillus subtilis (strain 168) GN=nifU PE=1 SV=1//4.26444e-31
MSMEI_1569	296.075	69.5133	2.0906	4.5553e-27	3.8127e-26	sp|Q50724|Y3401_MYCTU Uncharacterized glycosyl hydrolase Rv3401/MT3509 OS=Mycobacterium tuberculosis GN=Rv3401 PE=3 SV=1//0
MSMEI_2286	1543.4	362.902	2.0885	1.7328e-133	5.8011e-132	sp|P54977|CRTB_STRGR Phytoene synthase OS=Streptomyces griseus GN=crtB PE=3 SV=1//5.5609e-70
MSMEI_3008	167.688	39.8531	2.073	7.9569e-16	4.2167e-15	sp|A4TC25|TPIS_MYCGI Triosephosphate isomerase OS=Mycobacterium gilvum (strain PYR-GCK) GN=tpiA PE=3 SV=1//6.86218e-172
MSMEI_6484	1330.89	316.713	2.0711	6.6565e-114	1.8473e-112	-//-
MSMEI_4879	146.865	35.078	2.0659	5.5757e-14	2.6427e-13	-//-
MSMEI_1847	38.0608	9.09091	2.0658	0.00012978	0.00025809	-//-
MSMEI_6224	407.775	98.2553	2.0532	1.1319e-35	1.1646e-34	sp|Q10977|PPSA_MYCTU Phthiocerol synthesis polyketide synthase type I PpsA OS=Mycobacterium tuberculosis GN=ppsA PE=3 SV=2//2.67246e-45
MSMEI_0816	166.309	40.1285	2.0512	1.7898e-15	9.2526e-15	sp|Q9AGW2|SODC_MYCPA Superoxide dismutase [Cu-Zn] OS=Mycobacterium paratuberculosis (strain ATCC BAA-968 / K-10) GN=sodC PE=3 SV=2//1.0156e-98
MSMEI_6428	58.6082	14.1414	2.0512	2.3316e-06	6.0862e-06	-//-
MSMEI_2553	146.452	35.3535	2.0505	8.4501e-14	3.9606e-13	sp|O05809|Y2850_MYCTU Uncharacterized protein Rv2850c/MT2916 OS=Mycobacterium tuberculosis GN=Rv2850c PE=3 SV=1//2.3859e-96
MSMEI_6030	97.6344	23.6915	2.043	1.2324e-09	4.3982e-09	sp|Q1LZ83|LACB2_BOVIN Beta-lactamase-like protein 2 OS=Bos taurus GN=LACTB2 PE=2 SV=1//9.24466e-30
MSMEI_4456	107.425	26.079	2.0424	1.8685e-10	7.0126e-10	sp|Q49757|Y607_MYCLE Uncharacterized protein ML0607 OS=Mycobacterium leprae (strain TN) GN=ML0607 PE=4 SV=1//5.96682e-142
MSMEI_3103	3260.96	793.388	2.0392	9.6113e-270	7.5082e-268	sp|Q10768|TREY_MYCTU Putative maltooligosyl trehalose synthase OS=Mycobacterium tuberculosis GN=treY PE=3 SV=1//0
MSMEI_0891	207.818	50.5969	2.0382	8.8943e-19	5.3907e-18	sp|P0C5C3|MMAA1_MYCTU Mycolic acid methyltransferase MmaA1 OS=Mycobacterium tuberculosis GN=mmaA1 PE=1 SV=1//3.04009e-135
MSMEI_3795	113.631	27.8237	2.03	6.9537e-11	2.701e-10	sp|Q10701|HELY_MYCTU Probable helicase HelY OS=Mycobacterium tuberculosis GN=helY PE=3 SV=1//0
MSMEI_5916	97.9102	24.1506	2.0194	1.6538e-09	5.8921e-09	sp|P96864|ISPD_MYCTU 2-C-methyl-D-erythritol 4-phosphate cytidylyltransferase OS=Mycobacterium tuberculosis GN=ispD PE=1 SV=2//2.33176e-76
Novel00107	166.861	41.2305	2.0169	3.7698e-15	1.9113e-14	-//-
MSMEI_0625	611.732	151.515	2.0134	4.3061e-51	6.0147e-50	sp|Q53191|Y4TP_RHISN Probable peptide ABC transporter permease protein y4tP OS=Rhizobium sp. (strain NGR234) GN=NGR_a01430 PE=3 SV=2//5.72566e-66
sRNA00055	51.1615	12.6722	2.0134	1.3771e-05	3.2381e-05	-//-
MSMEI_3071	73.2258	18.1818	2.0099	2.0599e-07	6.0426e-07	sp|A0QX29|HEMH_MYCS2 Ferrochelatase OS=Mycobacterium smegmatis (strain ATCC 700084 / mc(2)155) GN=hemH PE=3 SV=1//0
MSMEI_1570	155.001	38.5675	2.0068	4.4329e-14	2.125e-13	sp|P65070|Y3433_MYCBO Uncharacterized protein Mb3433 OS=Mycobacterium bovis (strain ATCC BAA-935 / AF2122/97) GN=Mb3433 PE=4 SV=1//5.57749e-91
MSMEI_0032	90.1877	22.4977	2.0032	8.9919e-09	3.0056e-08	sp|P54743|PKNA_MYCLE Serine/threonine-protein kinase PknA OS=Mycobacterium leprae (strain TN) GN=pknA PE=3 SV=3//1.00633e-167
MSMEI_2554	61.0904	15.2433	2.0028	2.2388e-06	5.8732e-06	sp|Q9I472|COBO_PSEAE Cob(I)yrinic acid a,c-diamide adenosyltransferase OS=Pseudomonas aeruginosa (strain ATCC 15692 / PAO1 / 1C / PRS 101 / LMG 12228) GN=cobO PE=3 SV=1//7.45809e-36
MSMEI_3575	348.064	87.0523	1.9994	1.7005e-29	1.5134e-28	sp|P83886|ASAL_ALLSA Mannose-specific lectin OS=Allium sativum GN=LECASAL PE=1 SV=3//1.6138e-15
MSMEI_1231	214.161	53.6272	1.9977	9.6186e-19	5.813e-18	-//-
MSMEI_3001	207.542	51.9743	1.9975	3.2805e-18	1.9601e-17	sp|A0QWV7|Y3079_MYCS2 UPF0042 nucleotide-binding protein MSMEG_3079/MSMEI_3001 OS=Mycobacterium smegmatis (strain ATCC 700084 / mc(2)155) GN=MSMEG_3079 PE=3 SV=1//0
MSMEI_4183	123.836	31.1295	1.9921	1.9946e-11	8.0285e-11	sp|O32960|Y860_MYCLE Epimerase family protein ML0860 OS=Mycobacterium leprae (strain TN) GN=ML0860 PE=3 SV=1//7.43785e-135
MSMEI_6226	322.414	81.4509	1.9849	3.8218e-27	3.2115e-26	-//-
MSMEI_2961	30.89	7.80532	1.9846	0.00083995	0.0013755	sp|A0QWR5|NUSB_MYCS2 N utilization substance protein B homolog OS=Mycobacterium smegmatis (strain ATCC 700084 / mc(2)155) GN=nusB PE=3 SV=1//1.48818e-94
MSMEI_4943	1074.94	272.268	1.9812	3.4458e-86	7.1959e-85	sp|B1J4D7|DEGPL_PSEPW Probable periplasmic serine endoprotease DegP-like OS=Pseudomonas putida (strain W619) GN=PputW619_1070 PE=3 SV=1//4.22324e-50
MSMEI_3860	158.863	40.3122	1.9785	4.2149e-14	2.0343e-13	sp|O05800|Y3127_MYCTU Uncharacterized protein Rv3127/MT3212 OS=Mycobacterium tuberculosis GN=Rv3127 PE=2 SV=3//3.16068e-101
MSMEI_0626	663.307	168.962	1.973	1.5596e-53	2.2378e-52	sp|Q3Z3V1|GSID_SHISS Glutathione transport system permease protein GsiD OS=Shigella sonnei (strain Ss046) GN=gsiD PE=3 SV=1//1.4777e-44
MSMEI_1361	169.343	43.1589	1.9722	7.2861e-15	3.6244e-14	sp|P41193|RS7_MYCSM 30S ribosomal protein S7 OS=Mycobacterium smegmatis GN=rpsG PE=3 SV=2//8.04178e-110
MSMEI_0669	917.184	234.16	1.9697	3.8558e-73	7.0718e-72	sp|Q8X6I9|YAGT_ECO57 Putative xanthine dehydrogenase YagT iron-sulfur-binding subunit OS=Escherichia coli O157:H7 GN=yagT PE=3 SV=1//4.7426e-65
MSMEI_1844	68.675	17.539	1.9692	7.5044e-07	2.0556e-06	-//-
MSMEI_3458	181.616	46.4646	1.9667	9.1238e-16	4.823e-15	sp|Q79FX6|MMAA2_MYCTU Cyclopropane mycolic acid synthase MmaA2 OS=Mycobacterium tuberculosis GN=mmaA2 PE=1 SV=1//7.30034e-151
MSMEI_0066	116.251	29.8439	1.9617	1.3836e-10	5.2392e-10	sp|P0A566|ESXB_MYCTU ESAT-6-like protein EsxB OS=Mycobacterium tuberculosis GN=esxB PE=1 SV=2//5.37873e-23
MSMEI_6367	238.846	61.3407	1.9612	3.6788e-20	2.3442e-19	-//-
MSMEI_5679	88.5328	22.865	1.9531	2.3996e-08	7.657e-08	sp|P06610|BTUE_ECOLI Vitamin B12 transport periplasmic protein BtuE OS=Escherichia coli (strain K12) GN=btuE PE=3 SV=1//6.2359e-50
MSMEI_1487	150.726	38.9348	1.9528	3.3239e-13	1.5077e-12	sp|A0QSL7|RS4_MYCS2 30S ribosomal protein S4 OS=Mycobacterium smegmatis (strain ATCC 700084 / mc(2)155) GN=rpsD PE=1 SV=1//7.88463e-145
MSMEI_5630	49.6446	12.8558	1.9492	3.0193e-05	6.6822e-05	sp|A4ZHT6|MSHD_MYCS2 Mycothiol acetyltransferase OS=Mycobacterium smegmatis (strain ATCC 700084 / mc(2)155) GN=mshD PE=3 SV=1//4.73703e-161
MSMEI_4457	76.1217	19.7429	1.947	2.4524e-07	7.1642e-07	sp|P59974|Y2597_MYCBO Uncharacterized protein Mb2597 OS=Mycobacterium bovis (strain ATCC BAA-935 / AF2122/97) GN=Mb2597 PE=4 SV=1//1.26821e-08
MSMEI_1738	529.266	137.557	1.944	4.3548e-42	5.1892e-41	-//-
MSMEI_4384	59.8493	15.6106	1.9388	5.0961e-06	1.264e-05	sp|P67131|Y2387_MYCBO UPF0053 protein Mb2387c OS=Mycobacterium bovis (strain ATCC BAA-935 / AF2122/97) GN=Mb2387c PE=3 SV=1//0
MSMEI_5644	192.924	50.4132	1.9362	2.847e-16	1.5557e-15	sp|Q2RGU7|PUR5_MOOTA Phosphoribosylformylglycinamidine cyclo-ligase OS=Moorella thermoacetica (strain ATCC 39073) GN=purM PE=3 SV=1//6.52182e-97
sRNA00088	25.9255	6.79522	1.9318	0.0027642	0.0038817	-//-
MSMEI_3005	481.415	126.263	1.9309	4.9275e-38	5.5282e-37	sp|P67233|Y2239_MYCBO Epimerase family protein Mb2239 OS=Mycobacterium bovis (strain ATCC BAA-935 / AF2122/97) GN=Mb2239 PE=3 SV=1//4.43134e-51
MSMEI_5970	76.6733	20.1102	1.9308	2.6792e-07	7.7621e-07	sp|Q55169|RCP1_SYNY3 Response regulator rcp1 OS=Synechocystis sp. (strain PCC 6803 / Kazusa) GN=rcp1 PE=1 SV=1//1.09078e-34
MSMEI_5969	776.11	203.949	1.9281	4.2034e-60	6.6163e-59	-//-
MSMEI_5104	97.9102	25.8035	1.9239	6.7646e-09	2.3087e-08	sp|P0A651|Y3154_MYCBO Putative diacyglycerol O-acyltransferase Mb3154c OS=Mycobacterium bovis (strain ATCC BAA-935 / AF2122/97) GN=Mb3154c PE=3 SV=1//5.94333e-153
MSMEI_0929	162.31	42.7915	1.9234	8.5334e-14	3.9908e-13	sp|Q59294|HEM4_CLOJO Porphyrin biosynthesis protein HemD OS=Clostridium josui GN=hemD PE=3 SV=1//2.94849e-42
MSMEI_6225	126.318	33.3333	1.922	4.7398e-11	1.8548e-10	sp|Q7TTR2|FAA32_MYCBO Long-chain-fatty-acid--AMP ligase FadD32 OS=Mycobacterium bovis (strain ATCC BAA-935 / AF2122/97) GN=fadD32 PE=3 SV=1//0
MSMEI_3742	95.9795	25.3443	1.9211	9.9088e-09	3.2912e-08	sp|P63826|COAE_MYCTU Dephospho-CoA kinase OS=Mycobacterium tuberculosis GN=coaE PE=3 SV=1//2.02493e-168
MSMEI_5465	80.5346	21.3039	1.9185	1.5626e-07	4.6224e-07	-//-
MSMEI_3069	77.6386	20.5693	1.9163	2.6755e-07	7.7621e-07	sp|P71534|FABG_MYCS2 3-oxoacyl-[acyl-carrier-protein] reductase FabG OS=Mycobacterium smegmatis (strain ATCC 700084 / mc(2)155) GN=fabG PE=3 SV=2//0
MSMEI_1603	308.624	81.91	1.9137	1.2169e-24	9.2323e-24	sp|O65934|ABC1_MYCTU ABC transporter ATP-binding/permease protein Rv1747 OS=Mycobacterium tuberculosis GN=Rv1747 PE=1 SV=1//0
MSMEI_6433	942.833	250.413	1.9127	1.0673e-71	1.9241e-70	sp|P64854|Y1516_MYCBO Uncharacterized protein Mb1516 OS=Mycobacterium bovis (strain ATCC BAA-935 / AF2122/97) GN=Mb1516 PE=4 SV=1//2.76012e-08
MSMEI_3799	75.4322	20.1102	1.9073	4.381e-07	1.247e-06	sp|P64941|PAFB_MYCTU Protein PafB OS=Mycobacterium tuberculosis GN=pafB PE=1 SV=1//5.22511e-138
MSMEI_6722	186.857	49.8622	1.9059	1.9214e-15	9.9085e-15	sp|A5EB33|RUTA_BRASB Pyrimidine monooxygenase RutA OS=Bradyrhizobium sp. (strain BTAi1 / ATCC BAA-1182) GN=rutA PE=3 SV=1//1.96147e-08
MSMEI_3116	26.0634	6.97888	1.901	0.003064	0.0042239	-//-
MSMEI_4796	61.3662	16.4371	1.9005	5.5473e-06	1.3668e-05	sp|A0R1Z0|NUCS_MYCS2 Endonuclease NucS OS=Mycobacterium smegmatis (strain ATCC 700084 / mc(2)155) GN=nucS PE=3 SV=1//2.88813e-162
MSMEI_4093	70.8814	19.0083	1.8988	1.0671e-06	2.8973e-06	-//-
MSMEI_6023	59.1598	15.8861	1.8968	8.4504e-06	2.0254e-05	sp|Q6IE26|EPHX4_MOUSE Epoxide hydrolase 4 OS=Mus musculus GN=Ephx4 PE=2 SV=2//9.98862e-34
MSMEI_4385	38.6125	10.3765	1.8957	0.00032299	0.00059136	sp|A0R0T0|RRMF_MYCS2 Probable rRNA maturation factor OS=Mycobacterium smegmatis (strain ATCC 700084 / mc(2)155) GN=MSMEG_4496 PE=1 SV=1//2.74572e-113
MSMEI_5645	1582.28	425.528	1.8947	3.016e-117	8.7142e-116	sp|P75822|YBJT_ECOLI Uncharacterized protein YbjT OS=Escherichia coli (strain K12) GN=ybjT PE=4 SV=2//4.46558e-39
MSMEI_1601	66.7444	17.9982	1.8908	2.3842e-06	6.2084e-06	sp|Q58735|Y1339_METJA Uncharacterized protein MJ1339 OS=Methanocaldococcus jannaschii (strain ATCC 43067 / DSM 2661 / JAL-1 / JCM 10045 / NBRC 100440) GN=MJ1339 PE=4 SV=1//8.12124e-09
MSMEI_1485	132.523	35.8127	1.8877	3.1611e-11	1.2532e-10	sp|A0QSL5|RS13_MYCS2 30S ribosomal protein S13 OS=Mycobacterium smegmatis (strain ATCC 700084 / mc(2)155) GN=rpsM PE=1 SV=1//9.33941e-83
MSMEI_2355	3261.79	881.726	1.8873	3.393e-238	2.3085e-236	sp|P65060|Y2952_MYCBO Uncharacterized protein Mb2952c OS=Mycobacterium bovis (strain ATCC BAA-935 / AF2122/97) GN=Mb2952c PE=4 SV=1//9.43821e-126
MSMEI_2700	155.553	42.0569	1.887	6.4606e-13	2.8507e-12	-//-
MSMEI_5400	134.454	36.3636	1.8865	2.3309e-11	9.3112e-11	sp|Q02998|YH19_RHOCA Uncharacterized 104.1 kDa protein in hypE 3&apos;region OS=Rhodobacter capsulatus PE=4 SV=1//2.55027e-45
Novel00102	299.798	81.0835	1.8865	1.8555e-23	1.3448e-22	-//-
MSMEI_2531	4647.01	1259.41	1.8836	0	0	sp|Q9KGY4|CPHA_CYAA5 Cyanophycin synthetase OS=Cyanothece sp. (strain ATCC 51142) GN=cphA PE=3 SV=1//1.67639e-38
MSMEI_1637	117.906	31.9559	1.8835	4.0957e-10	1.5076e-09	sp|Q9HTD7|ASPA_PSEAE Aspartate ammonia-lyase OS=Pseudomonas aeruginosa (strain ATCC 15692 / PAO1 / 1C / PRS 101 / LMG 12228) GN=aspA PE=3 SV=1//0
MSMEI_0667	3967.29	1082.28	1.8741	5.0397e-286	4.6216e-284	sp|P77489|YAGR_ECOLI Putative xanthine dehydrogenase YagR molybdenum-binding subunit OS=Escherichia coli (strain K12) GN=yagR PE=3 SV=1//7.73662e-110
MSMEI_2973	809.069	220.937	1.8726	1.0334e-59	1.6026e-58	sp|Q1B9F9|CARB_MYCSS Carbamoyl-phosphate synthase large chain OS=Mycobacterium sp. (strain MCS) GN=carB PE=3 SV=1//0
MSMEI_4586	235.26	64.2791	1.8718	1.5826e-18	9.51e-18	sp|Q9X7B0|PLSB_MYCLE Glycerol-3-phosphate acyltransferase OS=Mycobacterium leprae (strain TN) GN=plsB PE=3 SV=1//0
MSMEI_5931	76.6733	21.0285	1.8664	5.6738e-07	1.5767e-06	-//-
MSMEI_3854	98.186	26.9972	1.8627	1.5945e-08	5.1978e-08	sp|P64922|Y2028_MYCBO Universal stress protein Mb2028c OS=Mycobacterium bovis (strain ATCC BAA-935 / AF2122/97) GN=Mb2028c PE=3 SV=1//8.26052e-68
MSMEI_5062	272.907	75.1148	1.8612	4.704e-21	3.1005e-20	sp|P79274|ACADL_PIG Long-chain specific acyl-CoA dehydrogenase, mitochondrial OS=Sus scrofa GN=ACADL PE=2 SV=1//2.28024e-117
MSMEI_6141	401.845	111.111	1.8546	4.6008e-30	4.1647e-29	sp|Q5Z380|GLUQ_NOCFA Glutamyl-Q tRNA(Asp) synthetase OS=Nocardia farcinica (strain IFM 10152) GN=gluQ PE=3 SV=1//6.85313e-112
MSMEI_6483	326.275	90.2663	1.8538	1.0579e-24	8.0848e-24	-//-
MSMEI_1761	38.4746	10.652	1.8528	0.00042898	0.00075842	-//-
MSMEI_6341	131.144	36.3636	1.8506	8.2835e-11	3.1882e-10	sp|O50465|Y1250_MYCTU Uncharacterized MFS-type transporter Rv1250/MT1289 OS=Mycobacterium tuberculosis GN=Rv1250 PE=3 SV=1//1.10769e-06
MSMEI_0900	33.0964	9.18273	1.8497	0.0011079	0.0017478	sp|A0PVY3|DEOC_MYCUA Deoxyribose-phosphate aldolase OS=Mycobacterium ulcerans (strain Agy99) GN=deoC PE=3 SV=1//1.24072e-78
MSMEI_3773	29.7868	8.26446	1.8497	0.0019734	0.0028905	-//-
MSMEI_2586	53.23	14.7842	1.8482	3.5722e-05	7.8077e-05	sp|Q1BA81|TRUB_MYCSS tRNA pseudouridine synthase B OS=Mycobacterium sp. (strain MCS) GN=truB PE=3 SV=1//4.31558e-148
MSMEI_1433	67.7097	18.8246	1.8467	3.1787e-06	8.1267e-06	sp|A0QSG3|RS8_MYCS2 30S ribosomal protein S8 OS=Mycobacterium smegmatis (strain ATCC 700084 / mc(2)155) GN=rpsH PE=1 SV=1//3.22324e-91
MSMEI_3586	4108.64	1142.79	1.8461	7.854e-289	7.8883e-287	sp|P65336|MALQ_MYCTU 4-alpha-glucanotransferase OS=Mycobacterium tuberculosis GN=malQ PE=3 SV=1//0
MSMEI_3770	87.4296	24.3342	1.8451	1.2218e-07	3.6658e-07	sp|Q39T32|LNT_GEOMG Apolipoprotein N-acyltransferase OS=Geobacter metallireducens (strain GS-15 / ATCC 53774 / DSM 7210) GN=lnt PE=3 SV=1//1.74929e-19
MSMEI_3140	113.217	31.5886	1.8416	1.8508e-09	6.5607e-09	sp|B1MBV1|LGT_MYCA9 Prolipoprotein diacylglyceryl transferase OS=Mycobacterium abscessus (strain ATCC 19977 / DSM 44196) GN=lgt PE=3 SV=1//7.64707e-123
MSMEI_3082	82.8789	23.1405	1.8406	2.7481e-07	7.9509e-07	-//-
MSMEI_1775	2025.5	565.748	1.84	1.65e-142	6.1055e-141	-//-
MSMEI_4588	265.461	74.1965	1.8391	3.8206e-20	2.4272e-19	sp|O53209|Y2484_MYCTU Putative diacyglycerol O-acyltransferase Rv2484c/MT2557 OS=Mycobacterium tuberculosis GN=Rv2484c PE=2 SV=1//0
MSMEI_6121	159.001	44.4444	1.839	1.1264e-12	4.8984e-12	sp|A0R5R7|Y6286_MYCS2 Putative aminotransferase MSMEG_6286/MSMEI_6121 OS=Mycobacterium smegmatis (strain ATCC 700084 / mc(2)155) GN=MSMEG_6286 PE=1 SV=1//0
MSMEI_5001	35.4407	9.91735	1.8374	0.00079031	0.0013064	sp|A0R2I7|MSHB_MYCS2 1D-myo-inositol 2-acetamido-2-deoxy-alpha-D-glucopyranoside deacetylase OS=Mycobacterium smegmatis (strain ATCC 700084 / mc(2)155) GN=mshB PE=3 SV=1//0
MSMEI_6233	77.5007	21.7631	1.8323	7.3642e-07	2.0198e-06	sp|A0R626|DPPRS_MYCS2 Decaprenyl-phosphate phosphoribosyltransferase OS=Mycobacterium smegmatis (strain ATCC 700084 / mc(2)155) GN=MSMEG_6401 PE=3 SV=1//0
MSMEI_0684	64.6759	18.2736	1.8235	6.6462e-06	1.6131e-05	-//-
MSMEI_2552	57.505	16.2534	1.8229	2.1703e-05	4.9327e-05	sp|P67105|Y2876_MYCBO UPF0039 protein Mb2876c OS=Mycobacterium bovis (strain ATCC BAA-935 / AF2122/97) GN=Mb2876c PE=3 SV=1//4.1753e-87
MSMEI_1486	78.8797	22.314	1.8217	6.6686e-07	1.8362e-06	sp|A0QSL6|RS11_MYCS2 30S ribosomal protein S11 OS=Mycobacterium smegmatis (strain ATCC 700084 / mc(2)155) GN=rpsK PE=3 SV=1//1.75758e-83
MSMEI_1726	1185.4	335.537	1.8208	1.0066e-82	2.022e-81	-//-
MSMEI_1715	1309.93	371.074	1.8197	3.9894e-91	8.8573e-90	sp|P30015|LHR_ECOLI Probable ATP-dependent helicase lhr OS=Escherichia coli (strain K12) GN=lhr PE=3 SV=2//0
MSMEI_0668	1124.17	319.192	1.8164	3.163e-78	6.0649e-77	sp|P77324|YAGS_ECOLI Putative xanthine dehydrogenase YagS FAD-binding subunit OS=Escherichia coli (strain K12) GN=yagS PE=3 SV=1//2.97162e-98
MSMEI_1260	158.863	45.2709	1.8111	2.2263e-12	9.5245e-12	sp|Q9RYX4|GUAD_DEIRA Probable guanine deaminase OS=Deinococcus radiodurans (strain ATCC 13939 / DSM 20539 / JCM 16871 / LMG 4051 / NBRC 15346 / NCIMB 9279 / R1 / VKM B-1422) GN=guaD PE=3 SV=1//2.32861e-63
MSMEI_4169	184.237	52.6171	1.808	4.416e-14	2.1234e-13	sp|P83734|ADOK_MYCTU Adenosine kinase OS=Mycobacterium tuberculosis GN=adoK PE=1 SV=2//3.68951e-173
MSMEI_2971	72.2605	20.6612	1.8063	2.3206e-06	6.065e-06	-//-
MSMEI_0094	31.4416	8.99908	1.8048	0.0018492	0.0027274	sp|O97764|QOR_BOVIN Zeta-crystallin OS=Bos taurus GN=CRYZ PE=2 SV=2//1.94829e-24
Novel00093	1327.3	380.349	1.8031	6.5925e-91	1.4484e-89	-//-
MSMEI_6587	1091.63	313.131	1.8016	5.4299e-75	1.0135e-73	sp|P40309|KHA1_YEAST K(+)/H(+) antiporter 1 OS=Saccharomyces cerevisiae (strain ATCC 204508 / S288c) GN=KHA1 PE=1 SV=1//4.16288e-35
MSMEI_1763	96.669	27.7319	1.8015	5.0152e-08	1.5602e-07	sp|P67124|Y3312_MYCBO Uncharacterized SufE-like protein Mb3312 OS=Mycobacterium bovis (strain ATCC BAA-935 / AF2122/97) GN=Mb3312 PE=3 SV=1//2.85617e-76
MSMEI_3398	250.291	71.809	1.8014	1.778e-18	1.0653e-17	sp|P66952|TPX_MYCTU Probable thiol peroxidase OS=Mycobacterium tuberculosis GN=tpx PE=1 SV=1//2.5902e-97
MSMEI_3660	85.2232	24.5179	1.7974	3.2571e-07	9.3468e-07	sp|P0A5U6|RECN_MYCTU DNA repair protein RecN OS=Mycobacterium tuberculosis GN=recN PE=3 SV=1//0
MSMEI_1301	42.06	12.1212	1.7949	0.00033827	0.00061191	sp|A0QS39|RL331_MYCS2 50S ribosomal protein L33 1 OS=Mycobacterium smegmatis (strain ATCC 700084 / mc(2)155) GN=rpmG1 PE=3 SV=1//1.91639e-33
MSMEI_3021	133.627	38.5675	1.7928	1.7489e-10	6.5752e-10	sp|Q49700|6PGL_MYCLE 6-phosphogluconolactonase OS=Mycobacterium leprae (strain TN) GN=pgl PE=3 SV=1//9.42352e-71
MSMEI_6749	72.1226	20.9366	1.7844	3.0155e-06	7.7376e-06	sp|Q9RCA6|JAG_BACHD Protein jag OS=Bacillus halodurans (strain ATCC BAA-125 / DSM 18197 / FERM 7344 / JCM 9153 / C-125) GN=jag PE=4 SV=1//1.97116e-14
MSMEI_5267	188.512	54.8209	1.7819	4.6798e-14	2.2382e-13	sp|A0R3B8|ENO_MYCS2 Enolase OS=Mycobacterium smegmatis (strain ATCC 700084 / mc(2)155) GN=eno PE=1 SV=1//0
MSMEI_2960	60.5388	17.6309	1.7798	1.9661e-05	4.5075e-05	sp|A0QWR4|EFP_MYCS2 Elongation factor P OS=Mycobacterium smegmatis (strain ATCC 700084 / mc(2)155) GN=efp PE=1 SV=1//4.86493e-135
MSMEI_3771	85.2232	24.977	1.7706	4.5977e-07	1.2982e-06	sp|O34355|YTCJ_BACSU Putative amidohydrolase YtcJ OS=Bacillus subtilis (strain 168) GN=ytcJ PE=4 SV=1//1.57433e-10
MSMEI_5620	153.071	44.9036	1.7693	1.4438e-11	5.8674e-11	sp|O53835|DUS_MYCTU Probable tRNA-dihydrouridine synthase OS=Mycobacterium tuberculosis GN=dus PE=3 SV=1//0
MSMEI_2997	43.1632	12.6722	1.7681	0.00033828	0.00061191	sp|P64848|Y1452_MYCBO Uncharacterized protein Mb1452 OS=Mycobacterium bovis (strain ATCC BAA-935 / AF2122/97) GN=Mb1452 PE=4 SV=1//5.65886e-64
MSMEI_3094	84.12	24.7016	1.7678	5.6506e-07	1.5723e-06	sp|P83936|RARD_STREX Protein RarD OS=Streptomyces exfoliatus GN=rarD PE=3 SV=1//3.55297e-47
MSMEI_6343	3250.62	955.096	1.767	1.6219e-212	1.0061e-210	sp|A0R6E0|TRES_MYCS2 Trehalose synthase/amylase TreS OS=Mycobacterium smegmatis (strain ATCC 700084 / mc(2)155) GN=treS PE=1 SV=1//0
MSMEI_6723	36.8197	10.8356	1.7647	0.00095092	0.0015307	sp|P67738|Y044_MYCBO Uncharacterized HTH-type transcriptional regulator Mb0044c OS=Mycobacterium bovis (strain ATCC BAA-935 / AF2122/97) GN=Mb0044c PE=4 SV=1//8.02767e-98
MSMEI_4781	78.6039	23.1405	1.7642	1.384e-06	3.7234e-06	sp|P64812|Y1368_MYCBO Uncharacterized protein Mb1368 OS=Mycobacterium bovis (strain ATCC BAA-935 / AF2122/97) GN=Mb1368 PE=4 SV=1//2.52756e-110
MSMEI_1311	48.2656	14.2332	1.7617	0.00015803	0.0003092	-//-
MSMEI_4256	549.952	162.81	1.7561	4.6027e-37	4.8799e-36	sp|Q6D3A9|GSIA_ERWCT Glutathione import ATP-binding protein GsiA OS=Erwinia carotovora subsp. atroseptica (strain SCRI 1043 / ATCC BAA-672) GN=gsiA PE=3 SV=2//1.43808e-43
MSMEI_0751	50.1962	14.876	1.7546	0.00012336	0.00024685	-//-
MSMEI_6059	36.5439	10.8356	1.7538	0.0010578	0.00168	-//-
MSMEI_5199	220.643	65.6566	1.7487	1.0042e-15	5.295e-15	sp|P23903|E13B_BACCI Glucan endo-1,3-beta-glucosidase A1 OS=Bacillus circulans GN=glcA PE=1 SV=1//3.39301e-08
MSMEI_4808	49.3688	14.6924	1.7485	0.00014696	0.00028889	sp|A0R1Z9|ATPE_MYCS2 ATP synthase epsilon chain OS=Mycobacterium smegmatis (strain ATCC 700084 / mc(2)155) GN=atpC PE=1 SV=1//5.08817e-53
MSMEI_6751	51.1615	15.2433	1.7469	0.0001128	0.0002281	sp|A1TI29|RNPA_MYCVP Ribonuclease P protein component OS=Mycobacterium vanbaalenii (strain DSM 7251 / PYR-1) GN=rnpA PE=3 SV=1//1.97162e-36
MSMEI_6057	51.4373	15.3352	1.746	0.00010887	0.00022187	sp|O69659|Y3691_MYCTU Uncharacterized membrane protein Rv3691 OS=Mycobacterium tuberculosis GN=Rv3691 PE=4 SV=4//2.03194e-96
MSMEI_3648	180.789	53.9027	1.7459	4.0136e-13	1.8011e-12	sp|A1TA72|DER_MYCVP GTPase Der OS=Mycobacterium vanbaalenii (strain DSM 7251 / PYR-1) GN=der PE=3 SV=1//0
MSMEI_2045	41.5084	12.3967	1.7434	0.00051657	0.00089748	sp|A0QU63|SSRP_MYCS2 SsrA-binding protein OS=Mycobacterium smegmatis (strain ATCC 700084 / mc(2)155) GN=smpB PE=1 SV=1//1.61497e-113
MSMEI_5524	70.4677	21.1203	1.7383	6.4129e-06	1.5601e-05	-//-
MSMEI_5955	65.7791	19.7429	1.7363	1.3299e-05	3.1306e-05	sp|P65746|IPYR_MYCTU Inorganic pyrophosphatase OS=Mycobacterium tuberculosis GN=ppa PE=1 SV=1//1.64173e-95
MSMEI_2887	401.018	120.386	1.736	5.7598e-27	4.7641e-26	sp|Q50634|SECD_MYCTU Protein translocase subunit SecD OS=Mycobacterium tuberculosis GN=secD PE=3 SV=1//6.35728e-51
MSMEI_0624	490.102	147.199	1.7353	1.4462e-32	1.3928e-31	sp|P24136|OPPD_BACSU Oligopeptide transport ATP-binding protein OppD OS=Bacillus subtilis (strain 168) GN=oppD PE=2 SV=2//4.19836e-117
MSMEI_0067	110.046	33.0578	1.735	1.807e-08	5.8455e-08	sp|P0A564|ESXA_MYCTU 6 kDa early secretory antigenic target OS=Mycobacterium tuberculosis GN=esxA PE=1 SV=2//7.22603e-33
MSMEI_1779	110.046	33.0578	1.735	1.807e-08	5.8455e-08	sp|Q59014|BPL_METJA Putative biotin ligase OS=Methanocaldococcus jannaschii (strain ATCC 43067 / DSM 2661 / JAL-1 / JCM 10045 / NBRC 100440) GN=MJ1619 PE=1 SV=1//5.54987e-17
MSMEI_2292	674.063	202.663	1.7338	4.3899e-44	5.4465e-43	sp|O53275|ETFA_MYCTU Electron transfer flavoprotein subunit alpha OS=Mycobacterium tuberculosis GN=etfA PE=3 SV=1//1.20414e-167
MSMEI_5278	171.963	51.7906	1.7313	2.1521e-12	9.2259e-12	sp|P65232|KPRS_MYCTU Ribose-phosphate pyrophosphokinase OS=Mycobacterium tuberculosis GN=prs PE=1 SV=1//0
MSMEI_3022	167.413	50.505	1.7289	4.4481e-12	1.8652e-11	-//-
Novel00007	535.334	161.524	1.7287	3.4321e-35	3.514e-34	-//-
MSMEI_1904	73.2258	22.1304	1.7263	4.8329e-06	1.2021e-05	sp|C1AGW8|NUDC_MYCBT NADH pyrophosphatase OS=Mycobacterium bovis (strain BCG / Tokyo 172 / ATCC 35737 / TMC 1019) GN=nudC PE=3 SV=1//3.94506e-158
MSMEI_3048	55.8502	16.8962	1.7249	6.6124e-05	0.00013919	sp|P70949|YITW_BACSU MIP18 family protein YitW OS=Bacillus subtilis (strain 168) GN=yitW PE=3 SV=2//2.05524e-16
MSMEI_2867	345.03	104.775	1.7194	4.5964e-23	3.2642e-22	sp|O07609|YHFK_BACSU Uncharacterized sugar epimerase YhfK OS=Bacillus subtilis (strain 168) GN=yhfK PE=2 SV=1//1.4301e-18
MSMEI_0381	89.4982	27.1809	1.7193	4.746e-07	1.3365e-06	sp|Q49492|MYCF_MICGR Mycinamicin III 3&apos;&apos;-O-methyltransferase OS=Micromonospora griseorubida GN=mycF PE=1 SV=1//1.8801e-69
MSMEI_2889	69.3645	21.1203	1.7156	9.6281e-06	2.2998e-05	sp|Q50636|Y2585_MYCTU Uncharacterized lipoprotein Rv2585c/MT2662 OS=Mycobacterium tuberculosis GN=Rv2585c PE=4 SV=1//0
MSMEI_5734	42.1979	12.8558	1.7147	0.00056025	0.00096384	sp|Q11033|Y1363_MYCTU Uncharacterized protein Rv1363c/MT1408 OS=Mycobacterium tuberculosis GN=Rv1363c PE=4 SV=1//6.01965e-06
Novel00046	2446.24	745.454	1.7144	3.1339e-152	1.322e-150	sp|A0QV01|UNG_MYCS2 Uracil-DNA glycosylase OS=Mycobacterium smegmatis (strain ATCC 700084 / mc(2)155) GN=ung PE=3 SV=1//3.5957e-161
MSMEI_1504	111.838	34.1598	1.711	2.0681e-08	6.629e-08	sp|Q0DM51|RH3_ORYSJ DEAD-box ATP-dependent RNA helicase 3, chloroplastic OS=Oryza sativa subsp. japonica GN=Os03g0827700 PE=2 SV=2//3.24102e-75
MSMEI_3759	103.702	31.7723	1.7066	7.2019e-08	2.2111e-07	-//-
MSMEI_6235	119.423	36.6391	1.7046	7.7409e-09	2.6123e-08	sp|A0R628|GLFT2_MYCS2 Galactofuranosyl transferase GlfT2 OS=Mycobacterium smegmatis (strain ATCC 700084 / mc(2)155) GN=glfT2 PE=3 SV=1//0
MSMEI_1638	109.494	33.6088	1.7039	3.2613e-08	1.0344e-07	sp|A3KG59|P20D2_MOUSE Peptidase M20 domain-containing protein 2 OS=Mus musculus GN=Pm20d2 PE=2 SV=1//2.01199e-48
MSMEI_0930	67.296	20.6612	1.7036	1.4774e-05	3.447e-05	sp|O33357|HEM2_MYCTU Delta-aminolevulinic acid dehydratase OS=Mycobacterium tuberculosis GN=hemB PE=3 SV=1//0
MSMEI_3146	79.7071	24.5179	1.7009	2.5022e-06	6.4836e-06	sp|P0AGG2|TESB_ECOLI Acyl-CoA thioesterase 2 OS=Escherichia coli (strain K12) GN=tesB PE=1 SV=2//6.57854e-40
MSMEI_4592	100.53	30.9458	1.6998	1.2613e-07	3.7734e-07	sp|P64018|ECH14_MYCTU Probable enoyl-CoA hydratase echA14 OS=Mycobacterium tuberculosis GN=echA14 PE=3 SV=1//2.82349e-97
MSMEI_4810	61.2283	18.9164	1.6946	3.9107e-05	8.486e-05	sp|A0R201|ATPG_MYCS2 ATP synthase gamma chain OS=Mycobacterium smegmatis (strain ATCC 700084 / mc(2)155) GN=atpG PE=1 SV=1//0
MSMEI_3093	172.791	53.4435	1.6929	5.0817e-12	2.1182e-11	sp|P0A5T3|Y1567_MYCBO Uncharacterized RNA pseudouridine synthase Mb1567 OS=Mycobacterium bovis (strain ATCC BAA-935 / AF2122/97) GN=Mb1567 PE=3 SV=1//1.14477e-180
MSMEI_5440	1706.53	528.099	1.6922	2.2705e-104	5.7698e-103	sp|A0R3T8|CAAL3_MYCS2 Carboxylate-amine ligase MSMEG_5590/MSMEI_5440 OS=Mycobacterium smegmatis (strain ATCC 700084 / mc(2)155) GN=MSMEG_5590 PE=3 SV=1//0
MSMEI_2669	238.57	73.8292	1.6921	5.1327e-16	2.7547e-15	sp|D9R4W7|HFLX_CLOSW GTPase HflX OS=Clostridium saccharolyticum (strain ATCC 35040 / DSM 2544 / NRCC 2533 / WM1) GN=hflX PE=3 SV=1//9.53453e-83
MSMEI_6713	121.216	37.6492	1.6869	8.2393e-09	2.7672e-08	sp|Q744V6|RS6_MYCPA 30S ribosomal protein S6 OS=Mycobacterium paratuberculosis (strain ATCC BAA-968 / K-10) GN=rpsF PE=3 SV=1//1.28592e-60
MSMEI_0349	190.994	59.4123	1.6847	4.9595e-13	2.2162e-12	-//-
MSMEI_5120	37.785	11.7539	1.6847	0.0013088	0.0020284	sp|P77816|SDIS_NOCSI Steroid Delta-isomerase OS=Nocardioides simplex GN=ksdI PE=3 SV=1//1.15547e-23
Novel00029	302.556	94.123	1.6846	9.4559e-20	5.9358e-19	sp|Q66FD1|SUGE_YERPS Quaternary ammonium compound-resistance protein SugE OS=Yersinia pseudotuberculosis serotype I (strain IP32953) GN=sugE PE=3 SV=1//9.09005e-16
MSMEI_5668	3439.68	1070.34	1.6842	8.4932e-207	5.1182e-205	sp|P96591|YDAP_BACSU Putative thiamine pyrophosphate-containing protein YdaP OS=Bacillus subtilis (strain 168) GN=ydaP PE=2 SV=1//2.76381e-94
MSMEI_6056	38.0608	11.8457	1.6839	0.001262	0.0019668	-//-
MSMEI_6368	206.715	64.4628	1.6811	6.2045e-14	2.9342e-13	-//-
MSMEI_3526	682.337	212.856	1.6806	2.6133e-42	3.1318e-41	sp|Q73ZM8|PHK_MYCPA Probable phosphoketolase OS=Mycobacterium paratuberculosis (strain ATCC BAA-968 / K-10) GN=MAP_1573c PE=3 SV=1//0
MSMEI_3380	3318.6	1037.19	1.6779	2.9097e-198	1.7047e-196	sp|A0QXX7|KATG2_MYCS2 Catalase-peroxidase 2 OS=Mycobacterium smegmatis (strain ATCC 700084 / mc(2)155) GN=katG2 PE=1 SV=1//0
MSMEI_0096	93.6352	29.2929	1.6765	4.7112e-07	1.3284e-06	-//-
MSMEI_0817	121.491	38.0165	1.6762	9.6174e-09	3.1995e-08	sp|A0QQQ2|CAAL1_MYCS2 Carboxylate-amine ligase MSMEG_0836/MSMEI_0817 OS=Mycobacterium smegmatis (strain ATCC 700084 / mc(2)155) GN=MSMEG_0836 PE=3 SV=1//0
sRNA00042	52.8163	16.5289	1.676	0.00015528	0.00030437	-//-
MSMEI_0621	2638.89	826.813	1.6743	2.0235e-157	8.8915e-156	sp|O07622|YHFW_BACSU Putative Rieske 2Fe-2S iron-sulfur protein YhfW OS=Bacillus subtilis (strain 168) GN=yhfW PE=3 SV=1//1.09256e-51
MSMEI_0748	421.152	132.048	1.6733	1.4578e-26	1.1872e-25	sp|P65527|Y2309_MYCBO Uncharacterized Na(+)/H(+) exchanger Mb2309 OS=Mycobacterium bovis (strain ATCC BAA-935 / AF2122/97) GN=Mb2309 PE=3 SV=1//2.92712e-23
MSMEI_1740	235.95	74.0128	1.6726	1.454e-15	7.6288e-15	sp|Q7T6X9|TOP1E_MIMIV DNA topoisomerase 1B OS=Acanthamoeba polyphaga mimivirus GN=TOP1E PE=1 SV=2//1.60535e-25
MSMEI_5809	149.761	47.0156	1.6715	2.097e-10	7.8561e-10	sp|P33699|EXOT_RHIME Succinoglycan biosynthesis transport protein ExoT OS=Rhizobium meliloti (strain 1021) GN=exoT PE=3 SV=1//1.26752e-12
MSMEI_1809	463.349	145.638	1.6697	5.9087e-29	5.1927e-28	sp|Q934F5|FDHA_DESGI Formate dehydrogenase subunit alpha OS=Desulfovibrio gigas GN=fdhA PE=1 SV=2//2.92505e-26
MSMEI_5517	81.0862	25.528	1.6674	3.0835e-06	7.9024e-06	sp|P64752|Y921_MYCBO Uncharacterized protein Mb0921c OS=Mycobacterium bovis (strain ATCC BAA-935 / AF2122/97) GN=Mb0921c PE=4 SV=1//0
MSMEI_2864	35.5786	11.2029	1.6671	0.0020031	0.0029255	sp|P0AGG2|TESB_ECOLI Acyl-CoA thioesterase 2 OS=Escherichia coli (strain K12) GN=tesB PE=1 SV=2//4.04644e-58
MSMEI_6331	91.8425	28.9256	1.6668	6.9238e-07	1.9015e-06	-//-
MSMEI_0779	63.8485	20.1102	1.6667	3.4997e-05	7.6731e-05	sp|P54592|YHCH_BACSU Uncharacterized ABC transporter ATP-binding protein YhcH OS=Bacillus subtilis (strain 168) GN=yhcH PE=3 SV=1//1.44534e-49
MSMEI_4150	86.4643	27.2727	1.6646	1.5066e-06	4.0174e-06	sp|Q46366|ARSA_CHLTE Putative arsenical pump-driving ATPase OS=Chlorobium tepidum (strain ATCC 49652 / DSM 12025 / TLS) GN=CT1945 PE=3 SV=2//5.37615e-26
MSMEI_4129	73.6395	23.2323	1.6643	9.0563e-06	2.1657e-05	sp|A0R018|MURD_MYCS2 UDP-N-acetylmuramoylalanine--D-glutamate ligase OS=Mycobacterium smegmatis (strain ATCC 700084 / mc(2)155) GN=murD PE=3 SV=1//0
MSMEI_3007	230.158	72.6354	1.6639	4.3194e-15	2.1743e-14	sp|A0QWW3|PGK_MYCS2 Phosphoglycerate kinase OS=Mycobacterium smegmatis (strain ATCC 700084 / mc(2)155) GN=pgk PE=1 SV=1//0
MSMEI_3138	82.6031	26.079	1.6633	2.623e-06	6.7799e-06	sp|P66984|TRPB_MYCTU Tryptophan synthase beta chain OS=Mycobacterium tuberculosis GN=trpB PE=1 SV=1//0
MSMEI_4255	371.921	117.447	1.663	2.0939e-23	1.5124e-22	sp|P77463|DDPC_ECOLI Probable D,D-dipeptide transport system permease protein DdpC OS=Escherichia coli (strain K12) GN=ddpC PE=1 SV=1//1.48279e-50
MSMEI_6249	58.3324	18.4573	1.6601	8.102e-05	0.00016853	sp|Q11CB5|GPMA_MESSB 2,3-bisphosphoglycerate-dependent phosphoglycerate mutase OS=Mesorhizobium sp. (strain BNC1) GN=gpmA PE=3 SV=1//1.75902e-10
MSMEI_4813	55.9881	17.7227	1.6595	0.00011333	0.00022895	sp|A0R204|ATPF_MYCS2 ATP synthase subunit b OS=Mycobacterium smegmatis (strain ATCC 700084 / mc(2)155) GN=atpF PE=3 SV=1//1.52459e-90
MSMEI_5581	210.024	66.483	1.6595	7.6292e-14	3.5838e-13	sp|A0QZA1|Y3950_MYCS2 Universal stress protein MSMEG_3950/MSMEI_3859 OS=Mycobacterium smegmatis (strain ATCC 700084 / mc(2)155) GN=MSMEG_3950 PE=1 SV=1//4.11938e-30
MSMEI_3665	34.1996	10.8356	1.6582	0.002572	0.0036407	-//-
MSMEI_0922	362.543	115.243	1.6535	1.2254e-22	8.5303e-22	sp|P0A5D2|Y513_MYCBO Uncharacterized protein Mb0513 OS=Mycobacterium bovis (strain ATCC BAA-935 / AF2122/97) GN=Mb0513 PE=4 SV=1//0
MSMEI_1429	70.4677	22.4059	1.6531	1.5922e-05	3.6984e-05	sp|A1T4R6|RL14_MYCVP 50S ribosomal protein L14 OS=Mycobacterium vanbaalenii (strain DSM 7251 / PYR-1) GN=rplN PE=3 SV=1//1.52922e-63
MSMEI_2958	46.7487	14.876	1.6519	0.00044347	0.00078206	-//-
MSMEI_3218	2627.99	837.19	1.6503	7.8605e-153	3.3835e-151	sp|Q25417|ALDH2_LEITA Aldehyde dehydrogenase, mitochondrial OS=Leishmania tarentolae GN=ALDH2 PE=1 SV=1//1.83188e-42
MSMEI_1442	141.625	45.2709	1.6454	1.1111e-09	3.9856e-09	sp|P0AG37|RHTB_SHIFL Homoserine/homoserine lactone efflux protein OS=Shigella flexneri GN=rhtB PE=3 SV=1//2.02902e-26
MSMEI_2858	32.1311	10.2847	1.6435	0.0037461	0.0049957	sp|O06201|AP4A_MYCTU AP-4-A phosphorylase OS=Mycobacterium tuberculosis GN=MT2688 PE=1 SV=1//2.69717e-83
MSMEI_4811	147.968	47.3829	1.6429	5.0111e-10	1.8349e-09	sp|A0R202|ATPA_MYCS2 ATP synthase subunit alpha OS=Mycobacterium smegmatis (strain ATCC 700084 / mc(2)155) GN=atpA PE=1 SV=1//0
MSMEI_5021	52.9542	16.9881	1.6402	0.0002034	0.00039036	-//-
MSMEI_6200	58.3324	18.7328	1.6387	9.7942e-05	0.00020095	sp|Q56902|RFBD_YEREN O-antigen export system permease protein RfbD OS=Yersinia enterocolitica GN=rfbD PE=3 SV=1//6.70365e-39
MSMEI_0068	95.7037	30.7622	1.6374	6.155e-07	1.7059e-06	sp|O69740|ESPI_MYCTU ESX-1 secretion-associated protein EspI OS=Mycobacterium tuberculosis GN=espI PE=4 SV=1//1.70379e-132
MSMEI_2593	853.473	274.472	1.6367	3.9651e-50	5.466e-49	sp|A0QVQ5|PNP_MYCS2 Polyribonucleotide nucleotidyltransferase OS=Mycobacterium smegmatis (strain ATCC 700084 / mc(2)155) GN=pnp PE=1 SV=1//0
MSMEI_1732	640.829	206.336	1.6349	5.3171e-38	5.9337e-37	sp|Q9VXY0|CP4S3_DROME Probable cytochrome P450 4s3 OS=Drosophila melanogaster GN=Cyp4s3 PE=3 SV=1//1.50494e-12
MSMEI_6330	108.253	34.8944	1.6333	1.2152e-07	3.6512e-07	-//-
MSMEI_1357	74.6048	24.0588	1.6327	1.1284e-05	2.6742e-05	-//-
MSMEI_1846	2876.77	928.374	1.6317	8.9751e-164	4.1152e-162	sp|Q7D5W1|DESA3_MYCTU Stearoyl-CoA 9-desaturase OS=Mycobacterium tuberculosis GN=desA3 PE=1 SV=1//0
MSMEI_0033	82.1894	26.5381	1.6309	4.1419e-06	1.04e-05	sp|A0QNG3|PBPA_MYCS2 Penicillin-binding protein A OS=Mycobacterium smegmatis (strain ATCC 700084 / mc(2)155) GN=pbpA PE=3 SV=1//0
MSMEI_3664	39.7157	12.8558	1.6273	0.0014028	0.0021518	sp|Q8CPW3|NAGD_STAES Protein NagD homolog OS=Staphylococcus epidermidis (strain ATCC 12228) GN=nagD PE=3 SV=1//3.82359e-34
MSMEI_2356	356.614	115.794	1.6228	1.322e-21	8.8519e-21	sp|P65058|Y2951_MYCBO Uncharacterized protein Mb2951c OS=Mycobacterium bovis (strain ATCC BAA-935 / AF2122/97) GN=Mb2951c PE=4 SV=1//2.43043e-71
MSMEI_4253	123.974	40.3122	1.6207	1.8792e-08	6.0606e-08	sp|P23847|DPPA_ECOLI Periplasmic dipeptide transport protein OS=Escherichia coli (strain K12) GN=dppA PE=1 SV=1//4.3833e-49
MSMEI_5372	117.906	38.3838	1.6191	4.2952e-08	1.3461e-07	sp|Q7U0Z0|SUCD_MYCBO Succinyl-CoA ligase [ADP-forming] subunit alpha OS=Mycobacterium bovis (strain ATCC BAA-935 / AF2122/97) GN=sucD PE=3 SV=1//5.99586e-168
MSMEI_4254	927.526	302.02	1.6187	2.7682e-53	3.9451e-52	sp|Q8FJK9|GSIC_ECOL6 Glutathione transport system permease protein GsiC OS=Escherichia coli O6:H1 (strain CFT073 / ATCC 700928 / UPEC) GN=gsiC PE=3 SV=1//4.97614e-55
MSMEI_5086	187.546	61.2488	1.6145	5.5173e-12	2.2953e-11	-//-
MSMEI_2976	135.695	44.4444	1.6103	4.9741e-09	1.7143e-08	sp|Q1B9F6|KGUA_MYCSS Guanylate kinase OS=Mycobacterium sp. (strain MCS) GN=gmk PE=3 SV=1//2.34467e-109
MSMEI_3126	66.8823	21.9467	1.6076	4.1431e-05	8.926e-05	sp|P59957|HIS5_MYCBO Imidazole glycerol phosphate synthase subunit HisH OS=Mycobacterium bovis (strain ATCC BAA-935 / AF2122/97) GN=hisH PE=1 SV=1//1.26211e-99
MSMEI_0508	531.473	174.656	1.6055	7.9794e-31	7.4469e-30	-//-
MSMEI_5776	982.411	322.957	1.605	1.7241e-55	2.579e-54	sp|O34748|RECQ_BACSU Probable ATP-dependent DNA helicase RecQ OS=Bacillus subtilis (strain 168) GN=recQ PE=3 SV=1//1.17052e-50
MSMEI_3190	100.806	33.1497	1.6045	5.0634e-07	1.4183e-06	sp|P39842|BLTR_BACSU Multidrug-efflux transporter 2 regulator OS=Bacillus subtilis (strain 168) GN=bltR PE=4 SV=1//2.35096e-08
MSMEI_0839	92.9457	30.5785	1.6039	1.4194e-06	3.8089e-06	sp|O60058|AFG2_SCHPO ATPase family gene 2 protein OS=Schizosaccharomyces pombe (strain 972 / ATCC 24843) GN=afg2 PE=2 SV=1//8.58678e-41
MSMEI_6058	46.6108	15.3352	1.6038	0.00063837	0.0010772	sp|P94474|YEAC_BACSU Uncharacterized protein YeaC OS=Bacillus subtilis (strain 168) GN=yeaC PE=3 SV=2//1.09876e-96
MSMEI_3811	59.4356	19.5592	1.6035	0.00011559	0.00023307	sp|Q5YW78|ECTA_NOCFA L-2,4-diaminobutyric acid acetyltransferase OS=Nocardia farcinica (strain IFM 10152) GN=ectA PE=3 SV=1//1.42733e-29
MSMEI_1431	77.2249	25.4362	1.6022	1.1267e-05	2.673e-05	sp|A0QSG1|RL5_MYCS2 50S ribosomal protein L5 OS=Mycobacterium smegmatis (strain ATCC 700084 / mc(2)155) GN=rplE PE=1 SV=1//5.04813e-123
MSMEI_3579	69.3645	22.865	1.6011	3.1944e-05	7.0404e-05	sp|P68435|ERG3_MYCTU C-5 sterol desaturase OS=Mycobacterium tuberculosis GN=erg3 PE=3 SV=1//2.25183e-138
MSMEI_0310	465.142	153.903	1.5957	6.7333e-27	5.5259e-26	-//-
MSMEI_2983	117.768	39.0266	1.5934	6.8245e-08	2.1044e-07	sp|P71667|NLHH_MYCTU Carboxylesterase NlhH OS=Mycobacterium tuberculosis GN=nlhH PE=1 SV=1//1.25201e-101
MSMEI_1448	130.179	43.1589	1.5928	1.421e-08	4.6468e-08	sp|A0QSH8|KAD_MYCS2 Adenylate kinase OS=Mycobacterium smegmatis (strain ATCC 700084 / mc(2)155) GN=adk PE=1 SV=1//3.24886e-124
MSMEI_2458	103.013	34.2516	1.5886	4.8465e-07	1.3593e-06	sp|P64762|Y965_MYCBO Uncharacterized protein Mb0965c OS=Mycobacterium bovis (strain ATCC BAA-935 / AF2122/97) GN=Mb0965c PE=4 SV=1//2.74017e-15
MSMEI_1028	131.696	43.8016	1.5882	1.2809e-08	4.2147e-08	-//-
MSMEI_0752	47.714	15.8861	1.5866	0.00062396	0.0010592	sp|P0A3K3|YDNAA_RICMO Uncharacterized protein in dnaA 5&apos;region OS=Rickettsia montana PE=4 SV=1//6.77614e-15
MSMEI_2493	61.0904	20.3857	1.5834	0.00011172	0.00022664	-//-
MSMEI_5106	214.023	71.5335	1.5811	5.1131e-13	2.28e-12	sp|P95193|DEVR_MYCTU Transcriptional regulatory protein DevR (DosR) OS=Mycobacterium tuberculosis GN=devR PE=1 SV=2//1.99496e-125
MSMEI_0214	60.4009	20.202	1.5801	0.0001259	0.00025076	-//-
MSMEI_5673	239.949	80.2571	1.58	2.1295e-14	1.0349e-13	sp|P65902|PURQ_MYCTU Phosphoribosylformylglycinamidine synthase 1 OS=Mycobacterium tuberculosis GN=purQ PE=3 SV=1//2.88526e-127
MSMEI_4590	1104.45	369.881	1.5782	2.5206e-60	3.9974e-59	sp|Q55921|PRXC_SYNY3 Putative non-heme chloroperoxidase OS=Synechocystis sp. (strain PCC 6803 / Kazusa) GN=slr0314 PE=3 SV=1//1.58039e-63
MSMEI_0391	2741.62	918.365	1.5779	5.2919e-147	2.0294e-145	sp|Q9R9J0|MYCB_BACIU Mycosubtilin synthase subunit B OS=Bacillus subtilis GN=mycB PE=3 SV=1//1.06995e-16
MSMEI_0840	44.6801	14.9679	1.5778	0.00099	0.0015855	sp|Q9ZBM2|PSS_MYCLE CDP-diacylglycerol--serine O-phosphatidyltransferase OS=Mycobacterium leprae (strain TN) GN=pssA PE=3 SV=1//1.2224e-72
MSMEI_6117	125.215	41.9651	1.5771	3.5603e-08	1.1258e-07	-//-
MSMEI_6716	545.401	182.92	1.5761	1.3679e-30	1.2654e-29	sp|A0R7G2|PBP1A_MYCS2 Penicillin-binding protein 1A OS=Mycobacterium smegmatis (strain ATCC 700084 / mc(2)155) GN=ponA1 PE=3 SV=1//0
MSMEI_5568	1989.51	670.982	1.5681	5.7665e-106	1.5396e-104	sp|A1S7L6|FADJ_SHEAM Fatty acid oxidation complex subunit alpha OS=Shewanella amazonensis (strain ATCC BAA-1098 / SB2B) GN=fadJ PE=3 SV=1//4.49851e-76
MSMEI_4846	88.1191	29.7521	1.5665	4.3387e-06	1.0855e-05	sp|Q56415|FOSA_SERMA Glutathione transferase FosA OS=Serratia marcescens GN=fosA PE=1 SV=1//1.65103e-07
MSMEI_5110	58.4703	19.7429	1.5664	0.00018234	0.00035251	sp|O53442|DESA2_MYCTU Putative acyl-[acyl-carrier-protein] desaturase desA2 OS=Mycobacterium tuberculosis GN=desA2 PE=1 SV=1//1.91075e-148
MSMEI_2044	76.3975	25.8035	1.566	1.897e-05	4.3632e-05	sp|Q7TX91|FTSX_MYCBO Cell division protein FtsX homolog OS=Mycobacterium bovis (strain ATCC BAA-935 / AF2122/97) GN=ftsX PE=3 SV=1//3.12633e-148
Novel00064	57.0913	19.2837	1.5659	0.0002183	0.00041743	-//-
MSMEI_2340	291.8	98.6226	1.565	6.6058e-17	3.7056e-16	sp|P68998|RL28_MYCLE Putative 50S ribosomal protein L28 OS=Mycobacterium leprae (strain TN) GN=rpmB PE=5 SV=1//3.01177e-23
MSMEI_1903	106.46	35.9963	1.5644	4.5628e-07	1.291e-06	sp|Q57604|MJK1_METJA Potassium channel protein 1 OS=Methanocaldococcus jannaschii (strain ATCC 43067 / DSM 2661 / JAL-1 / JCM 10045 / NBRC 100440) GN=MJ0138.1 PE=4 SV=1//8.83751e-14
MSMEI_4189	266.426	90.0826	1.5644	1.4678e-15	7.682e-15	sp|A0R079|GLNA1_MYCS2 Glutamine synthetase 1 OS=Mycobacterium smegmatis (strain ATCC 700084 / mc(2)155) GN=glnA PE=1 SV=1//0
MSMEI_1621	126.18	42.6997	1.5632	4.0823e-08	1.2832e-07	sp|O05413|2NPD_BACSU Probable nitronate monooxygenase OS=Bacillus subtilis (strain 168) GN=yrpB PE=3 SV=1//1.59759e-09
MSMEI_3104	1958.2	664.095	1.5601	2.32e-103	5.8253e-102	sp|P0A4Y4|GLGX_MYCTU Glycogen operon protein GlgX homolog OS=Mycobacterium tuberculosis GN=glgX PE=3 SV=1//0
MSMEI_0598	169.757	57.5757	1.5599	2.1193e-10	7.9253e-10	sp|A0QQ37|Y614_MYCS2 Putative S-adenosyl-L-methionine-dependent methyltransferase MSMEG_0614/MSMEI_0598 OS=Mycobacterium smegmatis (strain ATCC 700084 / mc(2)155) GN=MSMEG_0614 PE=3 SV=1//0
MSMEI_3079	55.1607	18.7328	1.5581	0.00029807	0.00055391	sp|P63578|Y1533_MYCBO Probable GTPase Mb1533 OS=Mycobacterium bovis (strain ATCC BAA-935 / AF2122/97) GN=Mb1533 PE=3 SV=1//3.99704e-175
MSMEI_0841	61.3662	20.8448	1.5578	0.00013658	0.00026998	sp|A0QQS6|PSD_MYCS2 Phosphatidylserine decarboxylase proenzyme OS=Mycobacterium smegmatis (strain ATCC 700084 / mc(2)155) GN=psd PE=3 SV=1//1.49006e-148
MSMEI_1795	86.7401	29.4766	1.5571	5.8112e-06	1.4236e-05	sp|B5M9L6|LSD18_STRLS Putative epoxidase LasC OS=Streptomyces lasaliensis GN=lsd18 PE=1 SV=1//2.12893e-39
MSMEI_1612	69.6403	23.6915	1.5556	4.95e-05	0.00010535	sp|P65349|Y3374_MYCBO Uncharacterized methyltransferase Mb3374 OS=Mycobacterium bovis (strain ATCC BAA-935 / AF2122/97) GN=Mb3374 PE=3 SV=1//2.99063e-130
MSMEI_5511	451.076	153.627	1.5539	5.7909e-25	4.474e-24	sp|Q2G2M9|Y2003_STAA8 Putative multidrug export ATP-binding/permease protein SAOUHSC_02003 OS=Staphylococcus aureus (strain NCTC 8325) GN=SAOUHSC_02003 PE=3 SV=1//1.39933e-88
MSMEI_0759	95.0142	32.4151	1.5515	2.2628e-06	5.9288e-06	-//-
MSMEI_1278	44.6801	15.2433	1.5515	0.0011853	0.0018622	-//-
MSMEI_0363	268.219	91.6437	1.5493	2.1136e-15	1.0847e-14	-//-
MSMEI_0584	702.609	240.129	1.5489	9.7117e-38	1.0781e-36	sp|O32229|YVAG_BACSU Uncharacterized oxidoreductase YvaG OS=Bacillus subtilis (strain 168) GN=yvaG PE=3 SV=1//3.72436e-75
MSMEI_4812	80.5346	27.5482	1.5476	1.4042e-05	3.2872e-05	sp|A0R203|ATPFD_MYCS2 ATP synthase subunit b-delta OS=Mycobacterium smegmatis (strain ATCC 700084 / mc(2)155) GN=atpFH PE=1 SV=1//0
MSMEI_4587	152.243	52.1579	1.5454	2.4665e-09	8.6417e-09	sp|O33611|IMD_STRAJ Inhibition of morphological differentiation protein OS=Streptomyces azureus PE=3 SV=1//1.143e-26
MSMEI_6715	75.2943	25.8035	1.545	2.7561e-05	6.1514e-05	-//-
MSMEI_4576	50.8857	17.4472	1.5443	0.00057046	0.00097741	-//-
MSMEI_3649	47.8519	16.4371	1.5416	0.000851	0.001386	sp|P63803|KCY_MYCTU Cytidylate kinase OS=Mycobacterium tuberculosis GN=cmk PE=1 SV=1//3.23551e-79
MSMEI_0035	77.2249	26.5381	1.541	2.2759e-05	5.1505e-05	sp|P71588|PSTP_MYCTU PP2C-family Ser/Thr phosphatase OS=Mycobacterium tuberculosis GN=pstP PE=1 SV=2//0
MSMEI_1794	77.087	26.5381	1.5384	2.3837e-05	5.3829e-05	sp|P00946|MANA_ECOLI Mannose-6-phosphate isomerase OS=Escherichia coli (strain K12) GN=manA PE=1 SV=1//1.91873e-76
MSMEI_6187	88.5328	30.4867	1.538	5.9733e-06	1.4599e-05	sp|Q54SS0|ECH1_DICDI Delta(3,5)-Delta(2,4)-dienoyl-CoA isomerase, mitochondrial OS=Dictyostelium discoideum GN=ech1 PE=3 SV=1//1.19939e-60
MSMEI_4782	76.2596	26.3544	1.5329	2.8069e-05	6.2516e-05	sp|P64810|Y1367_MYCBO Uncharacterized protein Mb1367 OS=Mycobacterium bovis (strain ATCC BAA-935 / AF2122/97) GN=Mb1367 PE=4 SV=1//5.06349e-75
MSMEI_2347	471.761	163.361	1.53	2.4584e-25	1.9205e-24	sp|A0QV10|Y2408_MYCS2 Uncharacterized oxidoreductase MSMEG_2408/MSMEI_2347 OS=Mycobacterium smegmatis (strain ATCC 700084 / mc(2)155) GN=MSMEG_2408 PE=1 SV=1//0
MSMEI_1696	2159.26	748.117	1.5292	1.0859e-109	2.9745e-108	sp|P64184|GLPD2_MYCTU Glycerol-3-phosphate dehydrogenase 2 OS=Mycobacterium tuberculosis GN=glpD2 PE=3 SV=1//0
MSMEI_6747	56.4018	19.5592	1.5279	0.00032918	0.00059974	sp|P37522|SOJ_BACSU Sporulation initiation inhibitor protein soj OS=Bacillus subtilis (strain 168) GN=soj PE=1 SV=1//1.31897e-74
MSMEI_3114	42.6116	14.7842	1.5272	0.001808	0.0026779	sp|P0A5F4|Y1617_MYCBO Uncharacterized protein Mb1617 OS=Mycobacterium bovis (strain ATCC BAA-935 / AF2122/97) GN=Mb1617 PE=4 SV=1//3.68561e-29
MSMEI_2861	36.9576	12.8558	1.5234	0.0037432	0.0049957	sp|A0QWG6|PIMA_MYCS2 GDP-mannose-dependent alpha-(1-2)-phosphatidylinositol mannosyltransferase OS=Mycobacterium smegmatis (strain ATCC 700084 / mc(2)155) GN=pimA PE=1 SV=1//0
MSMEI_3794	422.806	147.107	1.5231	1.0747e-22	7.531e-22	sp|P64940|Y2118_MYCBO Uncharacterized protein Mb2118c OS=Mycobacterium bovis (strain ATCC BAA-935 / AF2122/97) GN=Mb2118c PE=4 SV=1//1.88614e-35
MSMEI_0273	432.184	150.597	1.521	4.1824e-23	2.9802e-22	sp|P71667|NLHH_MYCTU Carboxylesterase NlhH OS=Mycobacterium tuberculosis GN=nlhH PE=1 SV=1//2.50471e-20
Novel00017	1066.81	371.809	1.5207	1.507e-54	2.2073e-53	-//-
MSMEI_1536	83.2926	29.1093	1.5167	1.4638e-05	3.4191e-05	sp|Q07346|DCE_PETHY Glutamate decarboxylase OS=Petunia hybrida GN=GAD PE=1 SV=1//7.43984e-155
MSMEI_2880	51.9889	18.1818	1.5157	0.00062175	0.0010567	sp|P0ACQ3|RBSR_SHIFL Ribose operon repressor OS=Shigella flexneri GN=rbsR PE=3 SV=2//1.2473e-27
MSMEI_2888	233.467	81.7263	1.5143	4.2991e-13	1.9252e-12	sp|P38386|SECF_MYCLE Protein translocase subunit SecF OS=Mycobacterium leprae (strain TN) GN=secF PE=3 SV=2//1.02775e-158
MSMEI_5928	123.974	43.4343	1.5131	1.3215e-07	3.9368e-07	sp|P38049|YHGC_BACSU Uncharacterized protein YhgC OS=Bacillus subtilis (strain 168) GN=yhgC PE=4 SV=1//4.63041e-12
MSMEI_5373	195.407	68.5032	1.5122	3.5894e-11	1.4151e-10	sp|A0R3M4|SUCC_MYCS2 Succinyl-CoA ligase [ADP-forming] subunit beta OS=Mycobacterium smegmatis (strain ATCC 700084 / mc(2)155) GN=sucC PE=1 SV=1//0
MSMEI_3461	624.556	219.284	1.51	3.0561e-32	2.9167e-31	-//-
MSMEI_5323	494.929	173.921	1.5088	7.4452e-26	5.9035e-25	sp|P46349|GABP_BACSU GABA permease OS=Bacillus subtilis (strain 168) GN=gabP PE=2 SV=3//5.08988e-129
MSMEI_5363	76.5354	26.9054	1.5082	3.587e-05	7.8318e-05	sp|Q1B3W0|PUR9_MYCSS Bifunctional purine biosynthesis protein PurH OS=Mycobacterium sp. (strain MCS) GN=purH PE=3 SV=1//0
MSMEI_3650	74.329	26.1708	1.506	4.7663e-05	0.00010175	sp|P65843|Y1738_MYCBO Uncharacterized RNA pseudouridine synthase Mb1738 OS=Mycobacterium bovis (strain ATCC BAA-935 / AF2122/97) GN=Mb1738 PE=3 SV=1//1.56546e-144
MSMEI_6342	1752.18	617.631	1.5043	1.0838e-86	2.286e-85	sp|A0R6D9|MAK_MYCS2 Maltokinase OS=Mycobacterium smegmatis (strain ATCC 700084 / mc(2)155) GN=mak PE=3 SV=1//0
MSMEI_0027	77.087	27.1809	1.5039	3.5315e-05	7.7348e-05	sp|P71580|Y010_MYCTU Uncharacterized protein Rv0010c/MT0013 OS=Mycobacterium tuberculosis GN=Rv0010c PE=4 SV=1//8.57932e-56
MSMEI_2660	79.4313	28.0073	1.5039	2.6855e-05	6.0096e-05	sp|P48242|GLUB_CORGL Glutamate-binding protein OS=Corynebacterium glutamicum (strain ATCC 13032 / DSM 20300 / JCM 1318 / LMG 3730 / NCIMB 10025) GN=gluB PE=3 SV=1//1.29571e-86
MSMEI_0753	148.658	52.4334	1.5034	9.3399e-09	3.1121e-08	sp|P95199|METZ_MYCTU O-succinylhomoserine sulfhydrylase OS=Mycobacterium tuberculosis GN=metZ PE=1 SV=1//0
MSMEI_6440	61.0904	21.5794	1.5013	0.0002369	0.00044933	-//-
MSMEI_1447	314.416	111.111	1.5007	7.6239e-17	4.2428e-16	sp|P0A5Z2|SECY_MYCTU Protein translocase subunit SecY OS=Mycobacterium tuberculosis GN=secY PE=3 SV=1//0
MSMEI_6033	80.2587	28.3746	1.5001	2.5516e-05	5.7435e-05	sp|P65090|Y3704_MYCBO Putative ATPase Mb3704 OS=Mycobacterium bovis (strain ATCC BAA-935 / AF2122/97) GN=Mb3704 PE=4 SV=1//0
MSMEI_0685	364.06	128.742	1.4997	3.0858e-19	1.903e-18	sp|P55684|Y4WF_RHISN Uncharacterized protein y4wF OS=Rhizobium sp. (strain NGR234) GN=NGR_a00990 PE=3 SV=1//1.96713e-14
MSMEI_4102	286.146	101.286	1.4983	1.9985e-15	1.0281e-14	sp|Q8C165|P20D1_MOUSE Probable carboxypeptidase PM20D1 OS=Mus musculus GN=Pm20d1 PE=2 SV=1//1.16413e-32
MSMEI_0519	63.1589	22.4059	1.4951	0.00019677	0.00037866	-//-
MSMEI_2519	113.079	40.1285	1.4946	6.3477e-07	1.7547e-06	-//-
Novel00072	72.95	25.8953	1.4942	6.3594e-05	0.00013427	sp|O34430|YTNM_BACSU UPF0721 transmembrane protein YtnM OS=Bacillus subtilis (strain 168) GN=ytnM PE=3 SV=1//1.0559e-08
MSMEI_1477	45.5075	16.1616	1.4935	0.0015932	0.0024071	-//-
MSMEI_4787	43.439	15.427	1.4935	0.0020385	0.0029694	sp|A0R1Y1|VGB_MYCS2 Virginiamycin B lyase OS=Mycobacterium smegmatis (strain ATCC 700084 / mc(2)155) GN=vgb PE=3 SV=1//0
MSMEI_4101	144.521	51.3315	1.4934	1.8465e-08	5.9643e-08	sp|P67227|Y2164_MYCBO UPF0098 protein Mb2164c OS=Mycobacterium bovis (strain ATCC BAA-935 / AF2122/97) GN=Mb2164c PE=3 SV=1//1.24817e-94
MSMEI_5764	81.0862	28.8338	1.4917	2.5603e-05	5.757e-05	-//-
MSMEI_3206	298.695	106.244	1.4913	6.6096e-16	3.5383e-15	sp|Q10550|Y890_MYCTU Putative HTH-type transcriptional regulator Rv0890c/MT0914 OS=Mycobacterium tuberculosis GN=Rv0890c PE=4 SV=2//1.70899e-07
MSMEI_6733	158.035	56.2902	1.4893	4.4184e-09	1.5277e-08	sp|P0A5C2|Y038_MYCBO Uncharacterized MFS-type transporter Mb0038c OS=Mycobacterium bovis (strain ATCC BAA-935 / AF2122/97) GN=Mb0038c PE=3 SV=1//1.46592e-133
MSMEI_0810	80.3967	28.6501	1.4886	2.8745e-05	6.3887e-05	sp|P0A1A9|EX3_SALTY Exodeoxyribonuclease III OS=Salmonella typhimurium (strain LT2 / SGSC1412 / ATCC 700720) GN=xthA PE=3 SV=1//5.05355e-26
MSMEI_6034	92.9457	33.1497	1.4874	6.9771e-06	1.6876e-05	-//-
MSMEI_0912	108.942	38.9348	1.4844	1.1943e-06	3.2253e-06	sp|A0QLK3|GPMA_MYCA1 2,3-bisphosphoglycerate-dependent phosphoglycerate mutase OS=Mycobacterium avium (strain 104) GN=gpmA PE=3 SV=1//2.81199e-140
MSMEI_3743	992.478	355.28	1.4821	1.5539e-48	2.0875e-47	sp|O06147|RS1_MYCTU 30S ribosomal protein S1 OS=Mycobacterium tuberculosis GN=rpsA PE=3 SV=1//0
MSMEI_2314	598.907	215.427	1.4751	1.0383e-29	9.3588e-29	sp|A0QUX8|ILVC_MYCS2 Ketol-acid reductoisomerase OS=Mycobacterium smegmatis (strain ATCC 700084 / mc(2)155) GN=ilvC PE=1 SV=1//0
MSMEI_4827	126.869	45.6382	1.475	1.8959e-07	5.5772e-07	sp|P66028|RHO_MYCTU Transcription termination factor Rho OS=Mycobacterium tuberculosis GN=rho PE=3 SV=1//8.12193e-09
MSMEI_3225	757.08	272.36	1.4749	4.1921e-37	4.4883e-36	-//-
MSMEI_5439	45.9212	16.5289	1.4742	0.001735	0.0025843	sp|Q9D7X8|GGCT_MOUSE Gamma-glutamylcyclotransferase OS=Mus musculus GN=Ggct PE=2 SV=1//6.32424e-13
MSMEI_1694	60.8146	21.9467	1.4704	0.00032348	0.00059174	sp|Q9D7X8|GGCT_MOUSE Gamma-glutamylcyclotransferase OS=Mus musculus GN=Ggct PE=2 SV=1//6.4591e-13
MSMEI_0918	86.1885	31.1295	1.4692	1.8915e-05	4.3554e-05	sp|P64718|Y509_MYCBO Uncharacterized protein Mb0509 OS=Mycobacterium bovis (strain ATCC BAA-935 / AF2122/97) GN=Mb0509 PE=4 SV=1//7.03536e-161
MSMEI_6072	701.506	253.443	1.4688	3.0412e-34	3.0401e-33	sp|Q6IQ20|NAPEP_HUMAN N-acyl-phosphatidylethanolamine-hydrolyzing phospholipase D OS=Homo sapiens GN=NAPEPLD PE=1 SV=2//1.05624e-09
MSMEI_5564	290.145	104.959	1.467	4.6213e-15	2.3208e-14	sp|Q5YNN4|FGD_NOCFA F420-dependent glucose-6-phosphate dehydrogenase OS=Nocardia farcinica (strain IFM 10152) GN=fgd PE=3 SV=1//2.53974e-21
MSMEI_5810	226.159	81.8182	1.4668	4.5714e-12	1.9131e-11	-//-
MSMEI_0309	51.7131	18.7328	1.465	0.00095328	0.0015325	-//-
MSMEI_3716	107.977	39.1184	1.4648	1.8081e-06	4.7789e-06	-//-
MSMEI_6000	42.06	15.2433	1.4643	0.0028984	0.004034	-//-
MSMEI_6578	644.276	234.068	1.4608	2.8414e-31	2.6755e-30	sp|P53435|GLPD_MYCLE Glycerol-3-phosphate dehydrogenase OS=Mycobacterium leprae (strain TN) GN=glpD PE=3 SV=1//0
MSMEI_3433	60.4009	21.9467	1.4606	0.00037026	0.00066256	sp|A1KLA8|Y2432_MYCBP UPF0256 protein BCG_2432c OS=Mycobacterium bovis (strain BCG / Pasteur 1173P2) GN=BCG_2432c PE=3 SV=1//4.14611e-143
MSMEI_4785	53.6437	19.5592	1.4556	0.00082498	0.0013562	sp|P64314|DING_MYCTU Probable ATP-dependent helicase DinG homolog OS=Mycobacterium tuberculosis GN=dinG PE=3 SV=1//0
MSMEI_1435	125.904	45.9137	1.4553	3.0106e-07	8.6747e-07	sp|B2HCT7|RL18_MYCMM 50S ribosomal protein L18 OS=Mycobacterium marinum (strain ATCC BAA-535 / M) GN=rplR PE=3 SV=1//1.07379e-51
MSMEI_6639	92.3941	33.7006	1.455	1.1467e-05	2.7084e-05	sp|B4F224|SURE_PROMH 5&apos;/3&apos;-nucleotidase SurE OS=Proteus mirabilis (strain HI4320) GN=surE PE=3 SV=1//4.81958e-20
MSMEI_3046	128.111	46.7401	1.4547	2.4022e-07	7.0273e-07	sp|Q49690|CSD2_MYCLE Probable cysteine desulfurase 2 OS=Mycobacterium leprae (strain TN) GN=csd2 PE=3 SV=1//0
MSMEI_3427	68.675	25.0689	1.4539	0.00015699	0.00030745	sp|Q8RGH3|ALF1_FUSNN Fructose-bisphosphate aldolase class 1 OS=Fusobacterium nucleatum subsp. nucleatum (strain ATCC 25586 / CIP 101130 / JCM 8532 / LMG 13131) GN=fda PE=3 SV=1//6.78741e-124
MSMEI_0938	544.298	198.714	1.4537	1.9171e-26	1.5492e-25	-//-
MSMEI_0947	66.8823	24.4261	1.4532	0.00019271	0.00037188	-//-
MSMEI_2606	188.512	68.8705	1.4527	3.9111e-10	1.4422e-09	sp|A0QVR9|TYSY_MYCS2 Thymidylate synthase OS=Mycobacterium smegmatis (strain ATCC 700084 / mc(2)155) GN=thyA PE=3 SV=1//0
MSMEI_4514	50.1962	18.3655	1.4506	0.0012626	0.0019668	-//-
Novel00080	84.9474	31.1295	1.4483	2.8125e-05	6.2574e-05	sp|P64950|Y2226_MYCBO Uncharacterized protein Mb2226 OS=Mycobacterium bovis (strain ATCC BAA-935 / AF2122/97) GN=Mb2226 PE=4 SV=1//1.98382e-08
MSMEI_4902	69.0887	25.3443	1.4468	0.00016116	0.00031473	sp|O32254|YVBT_BACSU Uncharacterized protein YvbT OS=Bacillus subtilis (strain 168) GN=yvbT PE=4 SV=1//5.32847e-52
MSMEI_4228	113.079	41.506	1.4459	1.4029e-06	3.7693e-06	sp|P63456|FAB2_MYCTU 3-oxoacyl-[acyl-carrier-protein] synthase 2 OS=Mycobacterium tuberculosis GN=kasB PE=1 SV=1//0
sRNA00122	125.215	46.0055	1.4445	3.935e-07	1.1261e-06	-//-
MSMEI_1434	148.106	54.5454	1.4411	3.7203e-08	1.1729e-07	sp|A0QSG4|RL6_MYCS2 50S ribosomal protein L6 OS=Mycobacterium smegmatis (strain ATCC 700084 / mc(2)155) GN=rplF PE=1 SV=1//3.66206e-125
MSMEI_2532	5905.22	2176.86	1.4397	4.6831e-265	3.5277e-263	sp|P54420|ASNB_BACSU Asparagine synthetase [glutamine-hydrolyzing] 1 OS=Bacillus subtilis (strain 168) GN=asnB PE=1 SV=2//1.00645e-76
MSMEI_3127	62.1936	22.9568	1.4378	0.00037293	0.00066603	sp|A0PP18|HIS4_MYCUA Phosphoribosyl isomerase A OS=Mycobacterium ulcerans (strain Agy99) GN=priA PE=3 SV=1//1.73817e-144
MSMEI_4458	298.833	110.376	1.4369	6.3932e-15	3.1954e-14	sp|P65002|Y2434_MYCBO Uncharacterized protein Mb2434c OS=Mycobacterium bovis (strain ATCC BAA-935 / AF2122/97) GN=Mb2434c PE=4 SV=1//0
MSMEI_0964	72.5363	26.8136	1.4357	0.00012425	0.00024816	sp|Q57664|GALE_METJA Putative UDP-glucose 4-epimerase OS=Methanocaldococcus jannaschii (strain ATCC 43067 / DSM 2661 / JAL-1 / JCM 10045 / NBRC 100440) GN=MJ0211 PE=3 SV=1//2.35102e-21
MSMEI_1259	178.996	66.2075	1.4349	1.6906e-09	6.0133e-09	sp|Q9I6Z0|OXODE_PSEAE 8-oxoguanine deaminase OS=Pseudomonas aeruginosa (strain ATCC 15692 / PAO1 / 1C / PRS 101 / LMG 12228) GN=PA0142 PE=1 SV=1//1.46783e-111
MSMEI_6155	280.492	104.04	1.4308	5.4049e-14	2.5675e-13	sp|P45514|DHAB_CITFR Glycerol dehydratase large subunit OS=Citrobacter freundii GN=dhaB PE=1 SV=1//4.78752e-159
MSMEI_3534	294.834	109.458	1.4295	1.3096e-14	6.4384e-14	sp|P95158|Y1856_MYCTU Putative oxidoreductase Rv1856c/MT1904 OS=Mycobacterium tuberculosis GN=Rv1856c PE=3 SV=1//2.00376e-104
MSMEI_3859	337.032	125.161	1.4291	1.7867e-16	9.8651e-16	sp|A0QZA1|Y3950_MYCS2 Universal stress protein MSMEG_3950/MSMEI_3859 OS=Mycobacterium smegmatis (strain ATCC 700084 / mc(2)155) GN=MSMEG_3950 PE=1 SV=1//0
MSMEI_3720	2379.49	884.94	1.427	5.592e-106	1.5121e-104	sp|P63380|UVRA_MYCTU UvrABC system protein A OS=Mycobacterium tuberculosis GN=uvrA PE=1 SV=1//0
MSMEI_6434	1794.51	667.585	1.4266	2.5389e-80	5.0046e-79	sp|P94474|YEAC_BACSU Uncharacterized protein YeaC OS=Bacillus subtilis (strain 168) GN=yeaC PE=3 SV=2//2.86283e-51
MSMEI_0071	266.426	99.1735	1.4257	2.7686e-13	1.2639e-12	sp|O69743|ESPK_MYCTU ESX-1 secretion-associated protein EspK OS=Mycobacterium tuberculosis GN=espK PE=1 SV=1//3.12812e-50
MSMEI_1739	4157.87	1548.94	1.4246	2.7989e-183	1.4758e-181	sp|P80873|GS39_BACSU General stress protein 39 OS=Bacillus subtilis (strain 168) GN=ydaD PE=1 SV=3//3.1032e-88
MSMEI_6239	53.9195	20.1102	1.4229	0.0010388	0.0016548	sp|P70947|YITU_BACSU Putative phosphatase YitU OS=Bacillus subtilis (strain 168) GN=yitU PE=3 SV=1//2.20965e-21
MSMEI_6156	945.729	353.076	1.4214	7.0779e-43	8.5305e-42	sp|P67211|Y3761_MYCBO Putative diacyglycerol O-acyltransferase Mb3761c OS=Mycobacterium bovis (strain ATCC BAA-935 / AF2122/97) GN=Mb3761c PE=3 SV=1//0
MSMEI_0665	54.3332	20.2938	1.4208	0.0010103	0.0016143	-//-
MSMEI_2979	321.587	120.11	1.4208	1.2511e-15	6.5803e-15	sp|Q7WYN1|METK_MYCSM S-adenosylmethionine synthase OS=Mycobacterium smegmatis GN=metK PE=3 SV=1//0
MSMEI_1065	3611.92	1349.68	1.4202	1.7586e-158	7.8918e-157	-//-
MSMEI_4241	130.317	48.944	1.4128	4.1108e-07	1.1717e-06	sp|O67893|Y2135_AQUAE Uncharacterized protein aq_2135 OS=Aquifex aeolicus (strain VF5) GN=aq_2135 PE=3 SV=1//1.96064e-17
MSMEI_1177	181.341	68.3195	1.4083	2.6031e-09	9.1053e-09	sp|Q7D5W1|DESA3_MYCTU Stearoyl-CoA 9-desaturase OS=Mycobacterium tuberculosis GN=desA3 PE=1 SV=1//5.20493e-147
MSMEI_6221	124.525	46.9238	1.408	8.0757e-07	2.2064e-06	sp|Q50395|EMBB_MYCSM Probable arabinosyltransferase B OS=Mycobacterium smegmatis GN=embB PE=3 SV=3//0
MSMEI_4579	126.869	47.842	1.407	6.4877e-07	1.7911e-06	sp|Q9Z3R8|AGLA_RHIME Probable alpha-glucosidase OS=Rhizobium meliloti (strain 1021) GN=aglA PE=3 SV=2//2.36262e-70
MSMEI_2900	64.6759	24.4261	1.4048	0.00038906	0.00069308	sp|P46697|PPIB_MYCLE Probable peptidyl-prolyl cis-trans isomerase B OS=Mycobacterium leprae (strain TN) GN=ppiB PE=3 SV=1//1.49644e-82
MSMEI_0944	60.5388	22.865	1.4047	0.00059948	0.0010219	sp|O06391|Y525_MYCTU Uncharacterized protein Rv0525 OS=Mycobacterium tuberculosis GN=Rv0525 PE=1 SV=1//2.1082e-66
MSMEI_2122	61.5041	23.2323	1.4046	0.0005428	0.00093841	-//-
MSMEI_6712	143.418	54.27	1.402	1.3476e-07	4.0091e-07	sp|Q9AFI5|SSB_MYCS2 Single-stranded DNA-binding protein OS=Mycobacterium smegmatis (strain ATCC 700084 / mc(2)155) GN=ssb PE=1 SV=1//5.2269e-91
MSMEI_3551	69.6403	26.3544	1.4019	0.00023927	0.00045342	sp|P21408|FBPA_SERMA Fe(3+)-binding periplasmic protein OS=Serratia marcescens GN=fbpA PE=1 SV=1//1.76466e-57
MSMEI_0390	173.342	65.6566	1.4006	7.0108e-09	2.3773e-08	sp|P59965|MBTH_MYCBO Protein MbtH OS=Mycobacterium bovis (strain ATCC BAA-935 / AF2122/97) GN=mbtH PE=3 SV=1//4.28329e-36
MSMEI_3567	342.41	129.844	1.3989	4.3115e-16	2.3258e-15	sp|A0QYG9|SECA2_MYCS2 Protein translocase subunit SecA 2 OS=Mycobacterium smegmatis (strain ATCC 700084 / mc(2)155) GN=secA2 PE=1 SV=1//0
MSMEI_5510	207.128	78.6042	1.3978	2.656e-10	9.8625e-10	sp|O31708|YKNV_BACSU Uncharacterized ABC transporter ATP-binding protein YknV OS=Bacillus subtilis (strain 168) GN=yknV PE=3 SV=1//5.70955e-110
MSMEI_3077	492.447	187.052	1.3965	2.1799e-22	1.5075e-21	sp|P65485|MUTA_MYCTU Probable methylmalonyl-CoA mutase small subunit OS=Mycobacterium tuberculosis GN=mutA PE=3 SV=1//0
MSMEI_5275	70.3298	26.7218	1.3961	0.00023627	0.00044933	sp|Q8GLC6|ICAR_STAEP Biofilm operon icaADBC HTH-type negative transcriptional regulator IcaR OS=Staphylococcus epidermidis GN=icaR PE=3 SV=1//4.56762e-08
MSMEI_5004	108.253	41.1387	1.3958	5.0998e-06	1.264e-05	sp|O53625|Y0080_MYCTU Uncharacterized protein Rv0080/MT0087 OS=Mycobacterium tuberculosis GN=Rv0080 PE=2 SV=1//2.17725e-19
MSMEI_2518	484.724	184.297	1.3951	5.0683e-22	3.4373e-21	sp|O33350|ISPG_MYCTU 4-hydroxy-3-methylbut-2-en-1-yl diphosphate synthase OS=Mycobacterium tuberculosis GN=ispG PE=3 SV=1//0
MSMEI_4182	740.945	281.91	1.3941	9.3591e-33	9.0551e-32	sp|P65633|ODP2_MYCTU Dihydrolipoyllysine-residue acetyltransferase component of pyruvate dehydrogenase complex OS=Mycobacterium tuberculosis GN=dlaT PE=1 SV=1//1.70987e-23
MSMEI_3083	102.185	38.9348	1.3921	9.9104e-06	2.3646e-05	-//-
MSMEI_2349	169.343	64.6465	1.3893	1.3636e-08	4.4734e-08	sp|Q7TZN3|PKNE_MYCBO Serine/threonine-protein kinase PknE OS=Mycobacterium bovis (strain ATCC BAA-935 / AF2122/97) GN=pknE PE=3 SV=1//1.85224e-14
MSMEI_4591	132.523	50.5969	1.3891	5.1096e-07	1.4293e-06	sp|P65347|Y092_MYCBO Uncharacterized methyltransferase Mb0092 OS=Mycobacterium bovis (strain ATCC BAA-935 / AF2122/97) GN=Mb0092 PE=3 SV=1//1.21851e-06
MSMEI_4156	139.97	53.4435	1.389	2.4566e-07	7.1664e-07	sp|P67474|Y2213_MYCBO Probable endopeptidase Mb2213c OS=Mycobacterium bovis (strain ATCC BAA-935 / AF2122/97) GN=Mb2213c PE=3 SV=1//3.48902e-53
MSMEI_0948	121.905	46.5565	1.3887	1.4699e-06	3.9294e-06	sp|P22554|CCSA_GUITH Cytochrome c biogenesis protein ccsA OS=Guillardia theta GN=ccsA PE=3 SV=1//1.39335e-32
MSMEI_3175	72.1226	27.5482	1.3885	0.00021292	0.00040789	sp|P54998|SOXC_RHOSG Dibenzothiophene desulfurization enzyme C OS=Rhodococcus sp. (strain IGTS8) GN=soxC PE=4 SV=1//4.00757e-19
MSMEI_1860	76.6733	29.2929	1.3882	0.00013489	0.00026689	-//-
Novel00120	60.5388	23.1405	1.3874	0.00069835	0.001169	-//-
MSMEI_6545	259.807	99.449	1.3854	2.3245e-12	9.9247e-12	-//-
MSMEI_5382	205.198	78.6042	1.3843	4.7219e-10	1.732e-09	sp|P0A5A3|UVRD1_MYCTU ATP-dependent DNA helicase UvrD1 OS=Mycobacterium tuberculosis GN=uvrD1 PE=1 SV=1//0
MSMEI_2291	690.336	264.463	1.3842	3.1601e-30	2.8979e-29	sp|P64097|ETFB_MYCTU Electron transfer flavoprotein subunit beta OS=Mycobacterium tuberculosis GN=etfB PE=3 SV=1//1.87326e-163
MSMEI_4501	511.753	196.143	1.3835	8.2896e-23	5.8476e-22	sp|P37532|YAAI_BACSU Uncharacterized isochorismatase family protein YaaI OS=Bacillus subtilis (strain 168) GN=yaaI PE=3 SV=1//2.19873e-30
MSMEI_2043	92.9457	35.7208	1.3796	2.9494e-05	6.5346e-05	sp|O34814|FTSE_BACSU Cell division ATP-binding protein FtsE OS=Bacillus subtilis (strain 168) GN=ftsE PE=1 SV=1//1.38524e-77
MSMEI_2733	108.942	41.8733	1.3795	6.1244e-06	1.4933e-05	sp|Q7WZY5|NREB_STACT Oxygen sensor histidine kinase NreB OS=Staphylococcus carnosus (strain TM300) GN=nreB PE=1 SV=1//2.31897e-18
MSMEI_3845	68.9508	26.5381	1.3775	0.00032761	0.00059774	sp|O53624|Y0079_MYCTU Uncharacterized protein Rv0079/MT0086 OS=Mycobacterium tuberculosis GN=Rv0079 PE=2 SV=1//3.78041e-20
MSMEI_2862	45.2317	17.4472	1.3743	0.0036962	0.004953	-//-
MSMEI_6153	53.7816	20.753	1.3738	0.0015548	0.0023559	sp|O68195|DDRFA_KLEOK Diol dehydratase-reactivating factor alpha subunit OS=Klebsiella oxytoca (strain ATCC 8724 / DSM 4798 / JCM 20051 / NBRC 3318 / NRRL B-199 / KCTC 1686) GN=ddrA PE=1 SV=1//5.53927e-19
sRNA00056	272.907	105.326	1.3735	1.025e-12	4.4758e-12	-//-
MSMEI_1698	2073.63	801.653	1.3711	1.0014e-85	2.0706e-84	sp|P71991|Y1733_MYCTU Probable membrane protein Rv1733c/MT1774 OS=Mycobacterium tuberculosis GN=Rv1733c PE=1 SV=1//2.15184e-13
MSMEI_5324	139.97	54.1781	1.3693	3.6117e-07	1.035e-06	sp|P64996|Y2346_MYCBO Universal stress protein Mb2346c OS=Mycobacterium bovis (strain ATCC BAA-935 / AF2122/97) GN=Mb2346c PE=3 SV=1//1.91716e-19
MSMEI_1781	231.951	89.8071	1.3689	5.8146e-11	2.2627e-10	sp|Q815A2|LYAT_BACCR Transcriptional regulator LytR OS=Bacillus cereus (strain ATCC 14579 / DSM 31) GN=lytR PE=3 SV=1//2.00409e-17
MSMEI_0760	113.355	43.8935	1.3688	4.7127e-06	1.1749e-05	sp|O34910|YOBT_BACSU Uncharacterized protein YobT OS=Bacillus subtilis (strain 168) GN=yobT PE=3 SV=1//3.02854e-12
MSMEI_2626	61.3662	23.7833	1.3675	0.00076657	0.0012721	sp|O33288|PGSA2_MYCTU Putative CDP-diacylglycerol--glycerol-3-phosphate 3-phosphatidyl-transferase 2 OS=Mycobacterium tuberculosis GN=pgsA2 PE=1 SV=1//4.47075e-69
MSMEI_2972	281.733	109.366	1.3652	6.1372e-13	2.7252e-12	sp|Q741H2|CARA_MYCPA Carbamoyl-phosphate synthase small chain OS=Mycobacterium paratuberculosis (strain ATCC BAA-968 / K-10) GN=carA PE=3 SV=1//0
MSMEI_1642	272.907	106.152	1.3623	1.5628e-12	6.7545e-12	sp|P94369|YXLA_BACSU Putative purine-cytosine permease YxlA OS=Bacillus subtilis (strain 168) GN=yxlA PE=3 SV=1//1.7589e-78
MSMEI_5525	143.28	55.7392	1.3621	3.0404e-07	8.7487e-07	sp|A0R420|PDXH_MYCS2 Pyridoxine/pyridoxamine 5&apos;-phosphate oxidase OS=Mycobacterium smegmatis (strain ATCC 700084 / mc(2)155) GN=pdxH PE=3 SV=1//1.0682e-167
MSMEI_4344	95.5658	37.1901	1.3616	2.9068e-05	6.4469e-05	sp|O50584|LTAE_PSEUN Low specificity L-threonine aldolase OS=Pseudomonas sp. (strain NCIMB 10558) GN=ltaE PE=1 SV=1//9.45083e-60
MSMEI_5002	65.3654	25.4362	1.3616	0.00054487	0.00094122	sp|A0R2I8|LPQW_MYCS2 Probable monoacyl phosphatidylinositol tetramannoside-binding protein LpqW OS=Mycobacterium smegmatis (strain ATCC 700084 / mc(2)155) GN=MSMEG_5130 PE=1 SV=1//0
MSMEI_6198	134.73	52.4334	1.3615	6.9151e-07	1.9015e-06	sp|Q56903|RFBE_YEREN O-antigen export system ATP-binding protein RfbE OS=Yersinia enterocolitica GN=rfbE PE=3 SV=1//1.07015e-64
MSMEI_4459	182.444	71.0744	1.3601	7.9234e-09	2.6696e-08	sp|A0R102|RS20_MYCS2 30S ribosomal protein S20 OS=Mycobacterium smegmatis (strain ATCC 700084 / mc(2)155) GN=rpsT PE=1 SV=1//2.11674e-31
MSMEI_3418	59.5735	23.2323	1.3585	0.00098986	0.0015855	-//-
MSMEI_0629	93.0836	36.3636	1.356	3.9706e-05	8.6071e-05	sp|P23903|E13B_BACCI Glucan endo-1,3-beta-glucosidase A1 OS=Bacillus circulans GN=glcA PE=1 SV=1//2.02616e-11
Novel00119	58.0566	22.6814	1.356	0.0011745	0.0018473	sp|C0H3Q8|YUZN_BACSU Uncharacterized HTH-type transcriptional regulator YuzN OS=Bacillus subtilis (strain 168) GN=yuzN PE=4 SV=1//1.00114e-06
MSMEI_2549	326.275	127.64	1.354	1.5621e-14	7.6444e-14	sp|O07927|MTR_MYCTU Mycothione reductase OS=Mycobacterium tuberculosis GN=mtr PE=1 SV=1//0
MSMEI_0384	257.462	100.735	1.3538	8.9089e-12	3.6557e-11	-//-
MSMEI_5431	303.935	119.008	1.3527	1.2875e-13	5.9553e-13	sp|Q6AE23|Y1568_LEIXX Probable DNA repair protein Lxx15680 OS=Leifsonia xyli subsp. xyli (strain CTCB07) GN=Lxx15680 PE=3 SV=1//2.83181e-87
MSMEI_3378	118.32	46.3728	1.3513	3.8969e-06	9.8788e-06	-//-
MSMEI_1243	285.732	112.029	1.3508	7.393e-13	3.2486e-12	-//-
MSMEI_4237	87.1538	34.2516	1.3474	7.7912e-05	0.00016286	-//-
MSMEI_4605	62.6073	24.6097	1.3471	0.00081477	0.0013405	sp|P54554|YQJQ_BACSU Uncharacterized oxidoreductase YqjQ OS=Bacillus subtilis (strain 168) GN=yqjQ PE=3 SV=1//2.36914e-22
MSMEI_4829	70.054	27.5482	1.3465	0.00040063	0.00071068	sp|A0R220|THRC_MYCS2 Threonine synthase OS=Mycobacterium smegmatis (strain ATCC 700084 / mc(2)155) GN=thrC PE=1 SV=1//0
MSMEI_0923	260.772	102.571	1.3462	8.6135e-12	3.5483e-11	sp|P64724|Y514_MYCBO Uncharacterized protein Mb0514 OS=Mycobacterium bovis (strain ATCC BAA-935 / AF2122/97) GN=Mb0514 PE=4 SV=1//6.49166e-164
MSMEI_0350	578.359	227.548	1.3458	2.7905e-24	2.0871e-23	-//-
MSMEI_4870	58.0566	22.865	1.3443	0.0012951	0.0020086	sp|P63396|Y1312_MYCBO Uncharacterized ABC transporter ATP-binding protein Mb1312c OS=Mycobacterium bovis (strain ATCC BAA-935 / AF2122/97) GN=Mb1312c PE=3 SV=1//0
MSMEI_4956	73.3637	28.9256	1.3427	0.00030377	0.00056251	sp|P05100|3MG1_ECOLI DNA-3-methyladenine glycosylase 1 OS=Escherichia coli (strain K12) GN=tag PE=1 SV=1//1.27132e-57
MSMEI_1843	1570.84	619.559	1.3422	1.0085e-62	1.6748e-61	sp|P54582|BETP_CORGL Glycine betaine transporter BetP OS=Corynebacterium glutamicum (strain ATCC 13032 / DSM 20300 / JCM 1318 / LMG 3730 / NCIMB 10025) GN=betP PE=1 SV=1//1.98562e-150
MSMEI_0882	320.897	126.63	1.3415	4.4196e-14	2.1234e-13	sp|P66004|DLDH_MYCTU Dihydrolipoyl dehydrogenase OS=Mycobacterium tuberculosis GN=lpdC PE=1 SV=1//0
MSMEI_2620	97.9102	38.6593	1.3406	3.0951e-05	6.8287e-05	sp|O33294|Y2752_MYCTU Putative ribonuclease J Rv2752c OS=Mycobacterium tuberculosis GN=Rv2752c PE=1 SV=1//0
MSMEI_0093	71.5709	28.2828	1.3394	0.0003724	0.00066564	sp|P96825|Y0148_MYCTU Putative short-chain type dehydrogenase/reductase Rv0148 OS=Mycobacterium tuberculosis GN=Rv0148 PE=1 SV=3//1.94346e-168
MSMEI_5515	288.077	113.958	1.338	9.8549e-13	4.3124e-12	sp|P42458|FKBP_CORGL Probable FK506-binding protein OS=Corynebacterium glutamicum (strain ATCC 13032 / DSM 20300 / JCM 1318 / LMG 3730 / NCIMB 10025) GN=Cgl0830 PE=3 SV=1//3.2293e-53
MSMEI_6232	84.9474	33.7925	1.3299	0.00011847	0.00023798	sp|O53582|AFTB_MYCTU Terminal beta-(1-&gt;2)-arabinofuranosyltransferase OS=Mycobacterium tuberculosis GN=aftB PE=3 SV=3//0
MSMEI_2951	58.6082	23.3241	1.3293	0.0013943	0.0021419	sp|A0QWQ5|RUVX_MYCS2 Putative Holliday junction resolvase OS=Mycobacterium smegmatis (strain ATCC 700084 / mc(2)155) GN=MSMEG_3026 PE=3 SV=1//5.06597e-70
MSMEI_6050	257.187	102.387	1.3288	2.1937e-11	8.7962e-11	-//-
MSMEI_0761	1443.69	574.839	1.3285	1.2117e-56	1.8387e-55	sp|A0QQJ4|FGD_MYCS2 F420-dependent glucose-6-phosphate dehydrogenase OS=Mycobacterium smegmatis (strain ATCC 700084 / mc(2)155) GN=fgd PE=1 SV=2//0
MSMEI_2868	85.499	34.0679	1.3275	0.00011584	0.00023336	-//-
MSMEI_0838	118.733	47.3829	1.3253	5.7607e-06	1.4145e-05	sp|P0A5C4|Y091_MYCBO Uncharacterized protein Mb0091 OS=Mycobacterium bovis (strain ATCC BAA-935 / AF2122/97) GN=Mb0091 PE=4 SV=1//4.39323e-06
MSMEI_0927	386.676	154.362	1.3248	2.7992e-16	1.5335e-15	sp|A0QR17|HEM1_MYCS2 Glutamyl-tRNA reductase OS=Mycobacterium smegmatis (strain ATCC 700084 / mc(2)155) GN=hemA PE=3 SV=1//0
MSMEI_6085	75.4322	30.1194	1.3245	0.00030336	0.00056225	sp|A0R5M7|EGTE_MYCS2 Pyridoxal-phosphate-dependent protein EgtE OS=Mycobacterium smegmatis (strain ATCC 700084 / mc(2)155) GN=egtE PE=1 SV=1//0
MSMEI_4353	78.1902	31.3131	1.3202	0.00024653	0.00046592	-//-
MSMEI_2305	64.8138	25.9871	1.3185	0.00085869	0.0013964	sp|A0PPX4|GATA_MYCUA Glutamyl-tRNA(Gln) amidotransferase subunit A OS=Mycobacterium ulcerans (strain Agy99) GN=gatA PE=3 SV=1//0
MSMEI_1641	246.982	99.1735	1.3164	8.2316e-11	3.174e-10	sp|Q5L2G3|CZCO_GEOKA Uncharacterized oxidoreductase CzcO-like OS=Geobacillus kaustophilus (strain HTA426) GN=GK0582 PE=4 SV=1//4.16069e-54
MSMEI_3096	596.425	239.578	1.3158	5.9872e-24	4.4154e-23	sp|P63977|DPO3A_MYCTU DNA polymerase III subunit alpha OS=Mycobacterium tuberculosis GN=dnaE1 PE=3 SV=1//0
MSMEI_5580	49.3688	19.8347	1.3156	0.0037027	0.0049586	sp|P64832|Y1395_MYCBO Uncharacterized protein Mb1395 OS=Mycobacterium bovis (strain ATCC BAA-935 / AF2122/97) GN=Mb1395 PE=4 SV=1//2.82005e-13
MSMEI_4130	86.6022	34.8026	1.3152	0.00012148	0.00024332	sp|A0R019|MRAY_MYCS2 Phospho-N-acetylmuramoyl-pentapeptide-transferase OS=Mycobacterium smegmatis (strain ATCC 700084 / mc(2)155) GN=mraY PE=3 SV=1//8.1729e-179
MSMEI_2136	55.7123	22.4059	1.3141	0.0020713	0.003013	-//-
MSMEI_0126	76.6733	30.854	1.3133	0.00030541	0.00056506	-//-
MSMEI_3661	79.845	32.1396	1.3129	0.00023014	0.00043886	sp|Q49897|PPNK_MYCLE Inorganic polyphosphate/ATP-NAD kinase OS=Mycobacterium leprae (strain TN) GN=ppnK PE=3 SV=1//3.68641e-171
MSMEI_4960	220.367	88.797	1.3113	9.8223e-10	3.5353e-09	sp|O14975|S27A2_HUMAN Very long-chain acyl-CoA synthetase OS=Homo sapiens GN=SLC27A2 PE=1 SV=2//5.5545e-109
MSMEI_4944	462.522	186.501	1.3103	8.828e-19	5.3659e-18	-//-
MSMEI_6750	96.5311	38.9348	1.3099	5.3249e-05	0.00011299	sp|P65626|YIDC_MYCTU Membrane protein insertase YidC OS=Mycobacterium tuberculosis GN=yidC PE=3 SV=1//4.461e-152
MSMEI_3651	86.4643	34.8944	1.3091	0.00013242	0.00026262	sp|Q5KXL1|SCPB_GEOKA Segregation and condensation protein B OS=Geobacillus kaustophilus (strain HTA426) GN=scpB PE=3 SV=1//8.12599e-25
MSMEI_6574	136.385	55.0964	1.3077	1.6294e-06	4.3283e-06	sp|Q827G1|GLPK2_STRAW Glycerol kinase 2 OS=Streptomyces avermitilis (strain ATCC 31267 / DSM 46492 / JCM 5070 / NCIMB 12804 / NRRL 8165 / MA-4680) GN=glpK2 PE=3 SV=1//0
MSMEI_4794	1234.5	498.898	1.3071	3.6527e-47	4.8151e-46	sp|P54540|YQJC_BACSU Uncharacterized protein YqjC OS=Bacillus subtilis (strain 168) GN=yqjC PE=3 SV=2//3.62476e-21
MSMEI_3006	564.431	228.283	1.306	1.9852e-22	1.3773e-21	sp|A0QWW2|G3P_MYCS2 Glyceraldehyde-3-phosphate dehydrogenase OS=Mycobacterium smegmatis (strain ATCC 700084 / mc(2)155) GN=gapA PE=1 SV=1//0
MSMEI_5136	604.837	244.812	1.3049	7.0068e-24	5.1493e-23	-//-
MSMEI_0952	100.254	40.5877	1.3046	4.1169e-05	8.8876e-05	-//-
MSMEI_3688	77.087	31.2213	1.304	0.00032537	0.00059469	sp|Q740J0|SYFB_MYCPA Phenylalanine--tRNA ligase beta subunit OS=Mycobacterium paratuberculosis (strain ATCC BAA-968 / K-10) GN=pheT PE=3 SV=1//0
MSMEI_6710	129.214	52.3416	1.3037	3.2774e-06	8.3688e-06	sp|A0R7F6|RL9_MYCS2 50S ribosomal protein L9 OS=Mycobacterium smegmatis (strain ATCC 700084 / mc(2)155) GN=rplI PE=1 SV=1//4.33215e-91
MSMEI_3338	1177.13	477.043	1.3031	8.8253e-45	1.1146e-43	sp|P0A5C4|Y091_MYCBO Uncharacterized protein Mb0091 OS=Mycobacterium bovis (strain ATCC BAA-935 / AF2122/97) GN=Mb0091 PE=4 SV=1//2.25003e-12
MSMEI_2379	108.253	43.8935	1.3023	2.1014e-05	4.7915e-05	sp|A0QV42|RL19_MYCS2 50S ribosomal protein L19 OS=Mycobacterium smegmatis (strain ATCC 700084 / mc(2)155) GN=rplS PE=1 SV=1//2.64295e-76
MSMEI_2354	3558.14	1443.07	1.302	1.4026e-131	4.5512e-130	sp|Q8YS92|NICK_NOSS1 DNA nickase OS=Nostoc sp. (strain PCC 7120 / UTEX 2576) GN=alr3199 PE=1 SV=1//9.05683e-07
MSMEI_2559	109.356	44.4444	1.299	2.0067e-05	4.5955e-05	sp|A0QVM0|SYP_MYCS2 Proline--tRNA ligase OS=Mycobacterium smegmatis (strain ATCC 700084 / mc(2)155) GN=proS PE=1 SV=1//0
MSMEI_2330	171.55	69.7888	1.2976	9.5541e-08	2.8911e-07	sp|P95110|MUTT1_MYCTU Probable 8-oxo-dGTP diphosphatase 1 OS=Mycobacterium tuberculosis GN=mutT1 PE=3 SV=2//7.38964e-134
MSMEI_4044	59.9872	24.4261	1.2962	0.0016251	0.0024465	sp|O31500|YERO_BACSU Uncharacterized HTH-type transcriptional regulator YerO OS=Bacillus subtilis (strain 168) GN=yerO PE=4 SV=1//5.18956e-07
MSMEI_5244	254.566	103.765	1.2947	8.9012e-11	3.4135e-10	sp|A0R395|ATKA_MYCS2 Potassium-transporting ATPase A chain OS=Mycobacterium smegmatis (strain ATCC 700084 / mc(2)155) GN=kdpA PE=3 SV=1//0
MSMEI_1475	67.296	27.4564	1.2934	0.00086752	0.0014097	sp|A0QSK5|RMLC_MYCS2 dTDP-4-dehydrorhamnose 3,5-epimerase OS=Mycobacterium smegmatis (strain ATCC 700084 / mc(2)155) GN=rmlC PE=1 SV=1//1.27239e-135
MSMEI_4240	260.91	106.52	1.2924	5.6428e-11	2.2e-10	sp|P80094|FADH_AMYME S-(hydroxymethyl)mycothiol dehydrogenase OS=Amycolatopsis methanolica PE=1 SV=2//0
MSMEI_1990	1564.36	640.128	1.2891	1.0836e-57	1.6682e-56	sp|P63533|AOFH_MYCTU Putative flavin-containing monoamine oxidase AofH OS=Mycobacterium tuberculosis GN=aofH PE=3 SV=1//0
MSMEI_2604	134.592	55.0964	1.2886	2.7076e-06	6.9901e-06	sp|A4WNM9|MCTE_RHOS5 (3S)-malyl-CoA thioesterase OS=Rhodobacter sphaeroides (strain ATCC 17025 / ATH 2.4.3) GN=mcl2 PE=3 SV=1//5.72154e-20
MSMEI_5282	52.6784	21.5794	1.2876	0.0033587	0.0045747	sp|Q741V8|RL25_MYCPA 50S ribosomal protein L25 OS=Mycobacterium paratuberculosis (strain ATCC BAA-968 / K-10) GN=rplY PE=3 SV=1//5.94086e-90
MSMEI_3758	81.7757	33.517	1.2868	0.0002603	0.00048933	sp|P37967|PNBA_BACSU Para-nitrobenzyl esterase OS=Bacillus subtilis (strain 168) GN=pnbA PE=1 SV=2//6.7743e-83
MSMEI_4502	408.189	167.309	1.2867	3.365e-16	1.8292e-15	sp|A0QDH4|NPD1_MYCA1 NAD-dependent protein deacetylase 1 OS=Mycobacterium avium (strain 104) GN=cobB1 PE=3 SV=1//1.82039e-143
MSMEI_2966	158.449	65.1056	1.2832	4.0035e-07	1.1426e-06	sp|Q11037|Y1367_MYCTU Uncharacterized protein Rv1367c/MT1414 OS=Mycobacterium tuberculosis GN=Rv1367c PE=4 SV=2//0
MSMEI_3301	110.735	45.5464	1.2817	2.3122e-05	5.2271e-05	sp|C0ZT83|AZOR_RHOE4 FMN-dependent NADH-azoreductase OS=Rhodococcus erythropolis (strain PR4 / NBRC 100887) GN=azoR PE=3 SV=1//1.91681e-25
MSMEI_6024	61.3662	25.2525	1.281	0.0016388	0.0024601	sp|O69639|Y3671_MYCTU Serine protease Rv3671c OS=Mycobacterium tuberculosis GN=Rv3671c PE=1 SV=1//2.87229e-103
MSMEI_0901	89.9119	37.0064	1.2807	0.00013855	0.0002731	sp|P64700|Y489_MYCBO Uncharacterized protein Mb0489c OS=Mycobacterium bovis (strain ATCC BAA-935 / AF2122/97) GN=Mb0489c PE=4 SV=1//1.15325e-78
MSMEI_0034	63.2968	26.079	1.2792	0.0014056	0.0021545	sp|P63760|FTSWL_MYCTU Uncharacterized FtsW-like protein OS=Mycobacterium tuberculosis GN=rodA PE=3 SV=1//0
MSMEI_1807	105.771	43.618	1.2779	3.7252e-05	8.1001e-05	sp|P32176|FDOG_ECOLI Formate dehydrogenase-O major subunit OS=Escherichia coli (strain K12) GN=fdoG PE=1 SV=5//4.02721e-111
MSMEI_4573	437.838	180.624	1.2774	4.961e-17	2.7903e-16	sp|Q11010|AMPN_STRLI Aminopeptidase N OS=Streptomyces lividans GN=pepN PE=1 SV=1//0
MSMEI_0026	440.044	181.543	1.2773	4.1601e-17	2.3461e-16	sp|P65762|PPIA_MYCTU Peptidyl-prolyl cis-trans isomerase A OS=Mycobacterium tuberculosis GN=ppiA PE=1 SV=1//1.84931e-99
MSMEI_4229	67.1581	27.7319	1.276	0.0010348	0.0016497	sp|P63407|PCC6_MYCTU Probable propionyl-CoA carboxylase beta chain 6 OS=Mycobacterium tuberculosis GN=accD6 PE=3 SV=1//0
MSMEI_4132	69.7782	28.8338	1.275	0.00083305	0.0013663	sp|A0QF47|MURE_MYCA1 UDP-N-acetylmuramoyl-L-alanyl-D-glutamate--2,6-diaminopimelate ligase OS=Mycobacterium avium (strain 104) GN=murE PE=3 SV=1//2.06117e-170
MSMEI_0686	320.621	132.507	1.2748	7.9385e-13	3.481e-12	-//-
MSMEI_5159	204.094	84.4812	1.2725	1.1729e-08	3.8776e-08	sp|C1D8S5|DCTA_LARHH C4-dicarboxylate transport protein OS=Laribacter hongkongensis (strain HLHK9) GN=dctA PE=3 SV=1//1.89313e-94
MSMEI_0815	57.3671	23.8751	1.2647	0.0026603	0.0037482	-//-
MSMEI_6564	329.309	137.098	1.2642	6.1892e-13	2.7424e-12	sp|Q8X529|GPR_ECO57 L-glyceraldehyde 3-phosphate reductase OS=Escherichia coli O157:H7 GN=gpr PE=3 SV=1//3.09801e-134
MSMEI_5122	53.7816	22.4059	1.2632	0.0036662	0.0049221	-//-
MSMEI_5676	414.946	173.003	1.2621	7.3725e-16	3.9267e-15	sp|P81414|Y020_PYRFU UPF0173 protein PF0020 OS=Pyrococcus furiosus (strain ATCC 43587 / DSM 3638 / JCM 8422 / Vc1) GN=PF0020 PE=3 SV=1//2.96857e-09
MSMEI_2999	119.974	50.1377	1.2588	1.5341e-05	3.5674e-05	sp|P54422|GGT_BACSU Gamma-glutamyltranspeptidase OS=Bacillus subtilis (strain 168) GN=ggt PE=1 SV=1//3.69635e-69
MSMEI_1792	163.413	68.3195	1.2582	4.5662e-07	1.291e-06	sp|P0C7J2|XANA_XANCP Phosphohexose mutases OS=Xanthomonas campestris pv. campestris (strain ATCC 33913 / NCPPB 528 / LMG 568) GN=xanA PE=3 SV=1//5.58521e-96
MSMEI_2514	76.1217	31.9559	1.2522	0.00061397	0.0010443	sp|Q10802|Y2876_MYCTU Uncharacterized protein Rv2876/MT2944.1 OS=Mycobacterium tuberculosis GN=Rv2876 PE=4 SV=1//2.49959e-25
MSMEI_2517	431.218	181.084	1.2518	3.6241e-16	1.965e-15	sp|O33351|Y2869_MYCTU Putative zinc metalloprotease Rv2869c/MT2937 OS=Mycobacterium tuberculosis GN=Rv2869c PE=3 SV=1//0
MSMEI_1029	200.233	84.1138	1.2513	2.8363e-08	9.023e-08	sp|O06408|MENE_MYCTU Probable 2-succinylbenzoate--CoA ligase OS=Mycobacterium tuberculosis GN=menE PE=3 SV=1//2.25184e-112
MSMEI_2928	72.5363	30.4867	1.2505	0.00084088	0.0013759	sp|A0QWN3|SYD_MYCS2 Aspartate--tRNA ligase OS=Mycobacterium smegmatis (strain ATCC 700084 / mc(2)155) GN=aspS PE=3 SV=1//0
MSMEI_1644	139.005	58.494	1.2488	3.9203e-06	9.9262e-06	-//-
MSMEI_3376	189.339	79.7061	1.2482	7.2717e-08	2.2293e-07	sp|Q55CD9|NDH_DICDI Probable NADH dehydrogenase OS=Dictyostelium discoideum GN=DDB_G0270104 PE=3 SV=2//7.71013e-33
MSMEI_0721	108.391	45.6382	1.2479	4.645e-05	9.9565e-05	sp|Q4A054|Y0419_STAS1 Uncharacterized oxidoreductase SSP0419 OS=Staphylococcus saprophyticus subsp. saprophyticus (strain ATCC 15305 / DSM 20229) GN=SSP0419 PE=3 SV=1//4.27478e-26
MSMEI_3125	94.0489	39.6694	1.2454	0.00015328	0.00030074	sp|A0QX83|HIS7_MYCS2 Imidazoleglycerol-phosphate dehydratase OS=Mycobacterium smegmatis (strain ATCC 700084 / mc(2)155) GN=hisB PE=1 SV=1//1.15177e-130
MSMEI_2702	76.8112	32.4151	1.2447	0.00062829	0.0010618	sp|Q53949|TRKA_STRCO Trk system potassium uptake protein TrkA OS=Streptomyces coelicolor (strain ATCC BAA-471 / A3(2) / M145) GN=trkA PE=3 SV=2//2.16717e-69
MSMEI_4120	173.756	73.37	1.2438	2.7634e-07	7.9842e-07	-//-
MSMEI_5108	651.861	275.298	1.2436	2.4429e-23	1.7466e-22	sp|O53476|ACG_MYCTU Putative NAD(P)H nitroreductase acg OS=Mycobacterium tuberculosis GN=acg PE=2 SV=3//1.27393e-112
MSMEI_0651	61.0904	25.8035	1.2434	0.0023197	0.0033171	-//-
MSMEI_1724	743.29	314.325	1.2417	2.633e-26	2.1196e-25	-//-
MSMEI_5535	86.6022	36.6391	1.241	0.00029531	0.00054926	sp|P64740|Y907_MYCBO Uncharacterized protein Mb0907c OS=Mycobacterium bovis (strain ATCC BAA-935 / AF2122/97) GN=Mb0907c PE=4 SV=1//4.6475e-91
MSMEI_5674	140.522	59.5041	1.2397	4.1149e-06	1.0344e-05	sp|O05755|Y221A_MYCLE UPF0062 protein ML2219.1 OS=Mycobacterium leprae (strain TN) GN=ML2219.1 PE=3 SV=1//4.03506e-37
MSMEI_5084	73.9153	31.3131	1.2391	0.00084278	0.001378	-//-
MSMEI_1894	111.149	47.1074	1.2385	4.2853e-05	9.2228e-05	-//-
MSMEI_5796	125.077	53.168	1.2342	1.5282e-05	3.5578e-05	sp|Q5PQX0|UXS1_RAT UDP-glucuronic acid decarboxylase 1 OS=Rattus norvegicus GN=Uxs1 PE=1 SV=1//1.82318e-31
MSMEI_0924	84.8095	36.0881	1.2327	0.00037583	0.00067063	sp|Q73SS7|Y3996_MYCPA UPF0336 protein MAP_3996c OS=Mycobacterium paratuberculosis (strain ATCC BAA-968 / K-10) GN=MAP_3996c PE=3 SV=1//8.487e-73
MSMEI_6737	100.117	42.6079	1.2325	0.00011179	0.00022664	sp|O05437|MUTT4_MYCTU Putative mutator protein MutT4 OS=Mycobacterium tuberculosis GN=mutT4 PE=2 SV=1//6.59955e-94
MSMEI_1309	233.467	99.449	1.2312	3.7805e-09	1.3115e-08	sp|A0QS46|RL1_MYCS2 50S ribosomal protein L1 OS=Mycobacterium smegmatis (strain ATCC 700084 / mc(2)155) GN=rplA PE=1 SV=1//7.20844e-157
Novel00082	241.879	103.122	1.2299	2.0687e-09	7.3087e-09	-//-
MSMEI_3178	74.8806	32.0477	1.2244	0.0009066	0.0014675	sp|Q9CFG8|XYLB_LACLA Xylulose kinase OS=Lactococcus lactis subsp. lactis (strain IL1403) GN=xylB PE=3 SV=1//5.50089e-52
MSMEI_2480	87.8433	37.6492	1.2223	0.000334	0.00060669	sp|A0QVD9|PYRH_MYCS2 Uridylate kinase OS=Mycobacterium smegmatis (strain ATCC 700084 / mc(2)155) GN=pyrH PE=1 SV=1//3.00586e-178
MSMEI_2605	259.945	111.478	1.2214	6.968e-10	2.5252e-09	sp|Q54MZ9|CMBL_DICDI Carboxymethylenebutenolidase homolog OS=Dictyostelium discoideum GN=cmbl PE=3 SV=1//2.93199e-28
MSMEI_4166	100.944	43.3425	1.2197	0.00012458	0.0002486	sp|P64947|COX4_MYCTU Probable cytochrome c oxidase polypeptide 4 OS=Mycobacterium tuberculosis GN=ctaF PE=3 SV=1//1.98535e-55
MSMEI_5252	2433.14	1044.81	1.2196	2.9394e-79	5.6878e-78	sp|P06108|P49_STRLI Protein p49 OS=Streptomyces lividans GN=p49 PE=4 SV=1//3.71812e-56
MSMEI_6219	90.4635	38.9348	1.2163	0.00029294	0.00054533	sp|Q50393|EMBC_MYCSM Probable arabinosyltransferase C OS=Mycobacterium smegmatis GN=embC PE=3 SV=2//0
MSMEI_6038	99.565	42.8834	1.2152	0.00014717	0.00028902	sp|P71073|ADER_BACSU Transcriptional activator AdeR OS=Bacillus subtilis (strain 168) GN=adeR PE=3 SV=2//8.96341e-08
MSMEI_5054	826.582	356.29	1.2141	8.3915e-28	7.2242e-27	-//-
MSMEI_0949	68.9508	29.7521	1.2126	0.0016246	0.0024465	sp|O69740|ESPI_MYCTU ESX-1 secretion-associated protein EspI OS=Mycobacterium tuberculosis GN=espI PE=4 SV=1//4.30787e-50
MSMEI_6214	78.7418	33.9761	1.2126	0.00075745	0.0012604	sp|P72056|DPRE1_MYCTU Probable decaprenylphosphoryl-beta-D-ribose oxidase OS=Mycobacterium tuberculosis GN=dprE1 PE=1 SV=1//0
MSMEI_1041	71.7088	30.9458	1.2124	0.0013118	0.0020314	sp|P94129|ACR1_ACIBI Fatty acyl-CoA reductase OS=Acinetobacter baylyi GN=acr1 PE=1 SV=1//1.59892e-54
MSMEI_5921	131.558	56.8411	1.2107	1.3862e-05	3.2498e-05	-//-
MSMEI_3601	273.045	117.998	1.2104	3.8583e-10	1.4252e-09	-//-
MSMEI_1639	89.3603	38.6593	1.2088	0.00034904	0.00063029	-//-
MSMEI_6047	62.7452	27.1809	1.2069	0.0027773	0.0038949	sp|P0AGG2|TESB_ECOLI Acyl-CoA thioesterase 2 OS=Escherichia coli (strain K12) GN=tesB PE=1 SV=2//2.54955e-31
MSMEI_2034	202.715	87.8788	1.2059	7.783e-08	2.3791e-07	sp|O07615|YHFP_BACSU Putative quinone oxidoreductase YhfP OS=Bacillus subtilis (strain 168) GN=yhfP PE=1 SV=1//1.79608e-69
MSMEI_4372	59.2977	25.7117	1.2056	0.0036779	0.0049348	sp|O52199|DGTL1_MYCS2 Deoxyguanosinetriphosphate triphosphohydrolase-like protein OS=Mycobacterium smegmatis (strain ATCC 700084 / mc(2)155) GN=dgt PE=3 SV=1//0
MSMEI_5388	1880.43	816.161	1.2041	4.6724e-60	7.2999e-59	-//-
MSMEI_5130	73.3637	31.8641	1.2031	0.0012649	0.0019689	sp|Q50738|Y2560_MYCTU Uncharacterized protein Rv2560/MT2637 OS=Mycobacterium tuberculosis GN=Rv2560 PE=4 SV=1//3.16558e-19
MSMEI_1479	181.892	79.0633	1.202	3.9514e-07	1.1293e-06	sp|P14377|ZRAS_ECOLI Sensor protein ZraS OS=Escherichia coli (strain K12) GN=zraS PE=1 SV=2//2.31649e-20
MSMEI_4557	255.945	111.387	1.2003	1.8955e-09	6.7078e-09	sp|A0R199|TIG_MYCS2 Trigger factor OS=Mycobacterium smegmatis (strain ATCC 700084 / mc(2)155) GN=tig PE=1 SV=1//0
MSMEI_3568	137.488	59.9633	1.1972	1.1336e-05	2.6835e-05	sp|Q50614|Y1819_MYCTU Uncharacterized ABC transporter ATP-binding protein Rv1819c/MT1867 OS=Mycobacterium tuberculosis GN=Rv1819c PE=3 SV=1//0
MSMEI_0750	291.386	127.181	1.1961	1.7144e-10	6.457e-10	sp|Q8NM23|PURT_CORGL Phosphoribosylglycinamide formyltransferase 2 OS=Corynebacterium glutamicum (strain ATCC 13032 / DSM 20300 / JCM 1318 / LMG 3730 / NCIMB 10025) GN=purT PE=3 SV=2//5.60574e-113
MSMEI_3647	70.4677	30.7622	1.1958	0.0016952	0.0025304	-//-
MSMEI_1436	242.155	105.785	1.1948	6.0991e-09	2.0917e-08	sp|A0QSG6|RS5_MYCS2 30S ribosomal protein S5 OS=Mycobacterium smegmatis (strain ATCC 700084 / mc(2)155) GN=rpsE PE=1 SV=1//8.38574e-104
MSMEI_5694	126.869	55.5555	1.1913	2.7271e-05	6.0932e-05	sp|P65893|PUR2_MYCTU Phosphoribosylamine--glycine ligase OS=Mycobacterium tuberculosis GN=purD PE=3 SV=1//0
MSMEI_4371	119.285	52.2498	1.1909	4.778e-05	0.0001019	sp|O52200|PRIM_MYCS2 DNA primase OS=Mycobacterium smegmatis (strain ATCC 700084 / mc(2)155) GN=dnaG PE=3 SV=1//0
MSMEI_6236	75.0185	32.8742	1.1903	0.0012695	0.0019746	sp|O06934|GLF_MYCTU UDP-galactopyranose mutase OS=Mycobacterium tuberculosis GN=glf PE=1 SV=1//0
MSMEI_0847	96.9448	42.5161	1.1892	0.00025231	0.00047557	sp|Q10966|Y2917_MYCTU Uncharacterized protein Rv2917/MT2985 OS=Mycobacterium tuberculosis GN=Rv2917 PE=4 SV=3//0
MSMEI_1476	139.419	61.157	1.1888	1.145e-05	2.7074e-05	sp|A0QSK6|RMLB_MYCS2 dTDP-glucose 4,6-dehydratase OS=Mycobacterium smegmatis (strain ATCC 700084 / mc(2)155) GN=rmlB PE=1 SV=1//0
MSMEI_5666	438.665	192.47	1.1885	7.17e-15	3.5751e-14	sp|A1TFE0|PURL_MYCVP Phosphoribosylformylglycinamidine synthase 2 OS=Mycobacterium vanbaalenii (strain DSM 7251 / PYR-1) GN=purL PE=3 SV=1//0
MSMEI_2952	118.182	51.8824	1.1877	5.4459e-05	0.00011544	sp|O34758|YRRL_BACSU UPF0755 protein YrrL OS=Bacillus subtilis (strain 168) GN=yrrL PE=3 SV=1//3.63448e-23
MSMEI_5247	173.756	76.584	1.1819	1.1272e-06	3.052e-06	sp|P96372|KDPD_MYCTU Sensor protein KdpD OS=Mycobacterium tuberculosis GN=kdpD PE=3 SV=2//0
MSMEI_2362	114.872	50.6887	1.1803	7.7476e-05	0.00016211	sp|Q10970|SMC_MYCTU Chromosome partition protein Smc OS=Mycobacterium tuberculosis GN=smc PE=3 SV=2//3.44364e-148
MSMEI_4087	677.511	299.265	1.1788	9.087e-22	6.1038e-21	sp|Q7MHB1|METH_VIBVY Methionine synthase OS=Vibrio vulnificus (strain YJ016) GN=metH PE=3 SV=1//0
MSMEI_1598	282.423	124.793	1.1783	6.1724e-10	2.2408e-09	-//-
MSMEI_6230	738.877	326.722	1.1773	1.5615e-23	1.1357e-22	sp|A0QU51|A85B_MYCS2 Diacylglycerol acyltransferase/mycolyltransferase Ag85B OS=Mycobacterium smegmatis (strain ATCC 700084 / mc(2)155) GN=fbpB PE=2 SV=1//2.59246e-146
MSMEI_4809	193.89	85.7667	1.1767	3.0882e-07	8.8741e-07	sp|A0R200|ATPB_MYCS2 ATP synthase subunit beta OS=Mycobacterium smegmatis (strain ATCC 700084 / mc(2)155) GN=atpD PE=1 SV=1//0
MSMEI_3000	499.204	220.845	1.1766	2.1767e-16	1.1987e-15	sp|A0QWV6|UVRC_MYCS2 UvrABC system protein C OS=Mycobacterium smegmatis (strain ATCC 700084 / mc(2)155) GN=uvrC PE=3 SV=1//0
MSMEI_3790	65.3654	28.9256	1.1762	0.0029784	0.004122	sp|Q10682|Y2074_MYCTU Uncharacterized protein Rv2074/MT2134 OS=Mycobacterium tuberculosis GN=Rv2074 PE=1 SV=1//4.33719e-62
MSMEI_4354	96.1174	42.6079	1.1737	0.00032661	0.00059643	sp|O26944|Y856_METTH Uncharacterized protein MTH_856 OS=Methanothermobacter thermautotrophicus (strain ATCC 29096 / DSM 1053 / JCM 10044 / NBRC 100330 / Delta H) GN=MTH_856 PE=3 SV=1//1.47732e-30
MSMEI_3224	158.035	70.0643	1.1735	4.0896e-06	1.0306e-05	sp|O29028|TRPB2_ARCFU Tryptophan synthase beta chain 2 OS=Archaeoglobus fulgidus (strain ATCC 49558 / VC-16 / DSM 4304 / JCM 9628 / NBRC 100126) GN=trpB2 PE=3 SV=1//2.50156e-161
MSMEI_5565	104.529	46.3728	1.1726	0.00018161	0.00035165	-//-
MSMEI_1730	3169.67	1408.26	1.1704	3.142e-94	7.2825e-93	-//-
MSMEI_2383	63.1589	28.0992	1.1685	0.0037471	0.0049957	sp|Q7DFU6|YGHX_ECOLI Putative uncharacterized protein YghX OS=Escherichia coli (strain K12) GN=yghX PE=5 SV=3//4.89211e-20
MSMEI_5123	378.54	168.595	1.1669	1.3719e-12	5.9418e-12	sp|A8L1A5|MSHB_FRASN 1D-myo-inositol 2-acetamido-2-deoxy-alpha-D-glucopyranoside deacetylase OS=Frankia sp. (strain EAN1pec) GN=mshB PE=3 SV=1//4.1422e-37
MSMEI_0962	192.097	85.5831	1.1664	4.5106e-07	1.2787e-06	-//-
MSMEI_2719	109.632	48.8521	1.1662	0.0001384	0.00027307	sp|P64612|YHCM_ECOLI Uncharacterized protein YhcM OS=Escherichia coli (strain K12) GN=yhcM PE=1 SV=1//5.51491e-14
sRNA00060	313.45	139.945	1.1634	1.2954e-10	4.923e-10	-//-
MSMEI_0587	211.265	94.5822	1.1594	1.4619e-07	4.3368e-07	sp|Q5RAS0|ACADS_PONAB Short-chain specific acyl-CoA dehydrogenase, mitochondrial OS=Pongo abelii GN=ACADS PE=2 SV=1//4.93912e-22
MSMEI_4165	152.243	68.2277	1.1579	8.324e-06	1.9974e-05	sp|P65378|MMPS3_MYCTU Putative membrane protein mmpS3 OS=Mycobacterium tuberculosis GN=mmpS3 PE=3 SV=1//6.69442e-13
MSMEI_4788	317.725	142.516	1.1567	1.2695e-10	4.8332e-10	sp|Q10639|PHSG_MYCTU Glycogen phosphorylase OS=Mycobacterium tuberculosis GN=glgP PE=3 SV=1//0
MSMEI_2482	64.6759	29.0174	1.1563	0.0037291	0.0049812	sp|P63758|CDSA_MYCTU Phosphatidate cytidylyltransferase OS=Mycobacterium tuberculosis GN=cdsA PE=3 SV=1//3.95335e-87
MSMEI_6721	98.3239	44.169	1.1545	0.00035711	0.00064322	sp|Q8NFV4|ABHDB_HUMAN Alpha/beta hydrolase domain-containing protein 11 OS=Homo sapiens GN=ABHD11 PE=1 SV=1//1.13671e-12
MSMEI_1879	80.5346	36.18	1.1544	0.0012355	0.0019317	sp|Q1QUK4|YEGS_CHRSD Probable lipid kinase YegS-like OS=Chromohalobacter salexigens (strain DSM 3043 / ATCC BAA-138 / NCIMB 13768) GN=Csal_2507 PE=3 SV=1//3.1954e-09
MSMEI_3078	365.164	164.095	1.154	6.1091e-12	2.5315e-11	sp|P65487|MUTB_MYCTU Probable methylmalonyl-CoA mutase large subunit OS=Mycobacterium tuberculosis GN=mutB PE=3 SV=1//0
MSMEI_3058	156.518	70.3397	1.1539	6.7411e-06	1.6343e-05	sp|Q7U004|ECH12_MYCBO Probable enoyl-CoA hydratase echA12 OS=Mycobacterium bovis (strain ATCC BAA-935 / AF2122/97) GN=echA12 PE=3 SV=1//9.23862e-142
MSMEI_1327	103.15	46.3728	1.1534	0.00025955	0.00048834	sp|P63357|MKL_MYCTU Probable ribonucleotide transport ATP-binding protein mkl OS=Mycobacterium tuberculosis GN=mkl PE=3 SV=1//0
MSMEI_6270	80.3967	36.18	1.1519	0.0012807	0.0019892	-//-
MSMEI_1042	69.0887	31.1295	1.1502	0.0028808	0.0040159	sp|A0QRD3|MENB_MYCS2 1,4-Dihydroxy-2-naphthoyl-CoA synthase OS=Mycobacterium smegmatis (strain ATCC 700084 / mc(2)155) GN=menB PE=1 SV=1//0
MSMEI_5085	101.22	45.6382	1.1492	0.00031352	0.00057602	sp|P44681|ENGD_HAEIN GTP-dependent nucleic acid-binding protein EngD OS=Haemophilus influenzae (strain ATCC 51907 / DSM 11121 / KW20 / Rd) GN=engD PE=1 SV=2//4.35947e-96
MSMEI_2886	218.436	98.5307	1.1486	1.2145e-07	3.6512e-07	sp|P65026|Y2619_MYCBO Uncharacterized protein Mb2619c OS=Mycobacterium bovis (strain ATCC BAA-935 / AF2122/97) GN=Mb2619c PE=4 SV=1//1.93384e-40
MSMEI_0778	88.6707	40.0367	1.1471	0.00076127	0.0012653	sp|Q93J06|LIP2_STRCO Lipase 2 OS=Streptomyces coelicolor (strain ATCC BAA-471 / A3(2) / M145) GN=SCO7513 PE=1 SV=1//4.23636e-11
MSMEI_5351	302.418	136.731	1.1452	5.4283e-10	1.9774e-09	sp|P71544|Y966_MYCTU Uncharacterized protein Rv0966c/MT0994 OS=Mycobacterium tuberculosis GN=Rv0966c PE=2 SV=3//3.70336e-77
MSMEI_1480	215.402	97.4288	1.1446	1.6529e-07	4.876e-07	sp|Q05741|TRXB_STRC2 Thioredoxin reductase OS=Streptomyces clavuligerus (strain ATCC 27064 / DSM 738 / JCM 4710 / NBRC 13307 / NCIMB 12785 / NRRL 3585 / VKM Ac-602) GN=trxB PE=1 SV=3//9.171e-42
MSMEI_0806	67.5718	30.5785	1.1439	0.0033925	0.0046134	sp|P66913|THID_MYCTU Hydroxymethylpyrimidine/phosphomethylpyrimidine kinase OS=Mycobacterium tuberculosis GN=thiD PE=3 SV=1//8.05221e-108
MSMEI_0438	1485.34	672.452	1.1433	6.3145e-43	7.6984e-42	-//-
MSMEI_5297	86.4643	39.2103	1.1409	0.00095146	0.0015307	sp|O05586|PMT_MYCTU Probable dolichyl-phosphate-mannose--protein mannosyltransferase OS=Mycobacterium tuberculosis GN=pmt PE=1 SV=2//0
MSMEI_3023	439.079	199.174	1.1405	9.7319e-14	4.5312e-13	sp|P0A584|G6PD_MYCTU Glucose-6-phosphate 1-dehydrogenase OS=Mycobacterium tuberculosis GN=zwf PE=3 SV=1//0
MSMEI_0654	3593.16	1632.32	1.1383	1.9221e-100	4.5552e-99	sp|O06012|ADHB_BACSU Uncharacterized zinc-type alcohol dehydrogenase-like protein AdhB OS=Bacillus subtilis (strain 168) GN=adhB PE=3 SV=2//6.06456e-91
MSMEI_6418	138.591	62.9936	1.1376	3.0408e-05	6.7229e-05	-//-
MSMEI_3144	97.3586	44.2608	1.1373	0.00047513	0.00082959	sp|P96219|GLTD_MYCTU Glutamate synthase [NADPH] small chain OS=Mycobacterium tuberculosis GN=gltD PE=3 SV=1//1.31508e-178
MSMEI_1729	967.932	440.404	1.1361	3.4745e-28	3.0158e-27	-//-
MSMEI_0008	276.493	125.895	1.135	4.1954e-09	1.453e-08	sp|P48354|GYRA_MYCS2 DNA gyrase subunit A OS=Mycobacterium smegmatis (strain ATCC 700084 / mc(2)155) GN=gyrA PE=3 SV=1//0
MSMEI_0509	225.469	102.663	1.135	1.1184e-07	3.3697e-07	-//-
MSMEI_3511	496.446	226.171	1.1342	3.5869e-15	1.823e-14	sp|O32135|YUNF_BACSU UPF0759 protein YunF OS=Bacillus subtilis (strain 168) GN=yunF PE=3 SV=2//7.38481e-18
MSMEI_5127	136.661	62.2589	1.1342	3.6597e-05	7.9741e-05	sp|P66875|METB_MYCTU Cystathionine gamma-synthase OS=Mycobacterium tuberculosis GN=metB PE=1 SV=1//0
MSMEI_2994	104.805	47.7502	1.1341	0.00030086	0.0005581	sp|P65327|RISA_MYCTU Riboflavin synthase OS=Mycobacterium tuberculosis GN=ribE PE=3 SV=1//1.40444e-101
MSMEI_3026	175.135	79.798	1.134	2.9795e-06	7.6544e-06	sp|A0QWY2|COXX_MYCS2 Protoheme IX farnesyltransferase OS=Mycobacterium smegmatis (strain ATCC 700084 / mc(2)155) GN=ctaB PE=3 SV=1//0
MSMEI_1852	73.2258	33.4252	1.1314	0.002584	0.0036553	sp|Q748B2|PRMC_GEOSL Release factor glutamine methyltransferase OS=Geobacter sulfurreducens (strain ATCC 51573 / DSM 12127 / PCA) GN=prmC PE=3 SV=1//1.77021e-07
MSMEI_4131	124.249	56.7493	1.1306	8.7815e-05	0.00018176	sp|O69556|MURF_MYCLE UDP-N-acetylmuramoyl-tripeptide--D-alanyl-D-alanine ligase OS=Mycobacterium leprae (strain TN) GN=murF PE=3 SV=1//0
MSMEI_4555	349.167	159.504	1.1303	4.9085e-11	1.9172e-10	sp|P63783|CLPP2_MYCTU ATP-dependent Clp protease proteolytic subunit 2 OS=Mycobacterium tuberculosis GN=clpP2 PE=3 SV=1//2.81545e-135
MSMEI_3402	70.7435	32.3232	1.13	0.0030984	0.0042657	sp|O34542|YFLK_BACSU Uncharacterized protein YflK OS=Bacillus subtilis (strain 168) GN=yflK PE=4 SV=1//4.95221e-22
MSMEI_0233	81.362	37.1901	1.1294	0.0015233	0.0023114	-//-
MSMEI_0652	1354.75	619.284	1.1293	2.6533e-38	3.025e-37	sp|O06465|AHPF_XANCH Alkyl hydroperoxide reductase subunit F OS=Xanthomonas campestris pv. phaseoli GN=ahpF PE=3 SV=1//2.88174e-09
MSMEI_4922	946.143	432.599	1.129	3.0997e-27	2.6257e-26	sp|A0R2B1|KGD_MYCS2 Multifunctional 2-oxoglutarate metabolism enzyme OS=Mycobacterium smegmatis (strain ATCC 700084 / mc(2)155) GN=kgd PE=1 SV=1//0
MSMEI_6255	83.4305	38.2002	1.127	0.0013619	0.0020998	sp|P96236|GLPQ1_MYCTU Probable glycerophosphoryl diester phosphodiesterase 1 OS=Mycobacterium tuberculosis GN=glpQ1 PE=2 SV=3//6.87551e-140
MSMEI_1802	77.9144	35.7208	1.1251	0.0020066	0.0029255	sp|P75839|YCAP_ECOLI UPF0702 transmembrane protein YcaP OS=Escherichia coli (strain K12) GN=ycaP PE=3 SV=1//6.45315e-12
MSMEI_2374	109.356	50.3214	1.1198	0.00027187	0.00050881	sp|A0QV37|RS16_MYCS2 30S ribosomal protein S16 OS=Mycobacterium smegmatis (strain ATCC 700084 / mc(2)155) GN=rpsP PE=1 SV=1//5.12581e-73
MSMEI_0062	95.1521	43.8016	1.1193	0.00068819	0.0011548	sp|O69735|ECC1A_MYCTU ESX-1 secretion system protein EccCa1 OS=Mycobacterium tuberculosis GN=eccCa1 PE=1 SV=1//0
MSMEI_1845	881.605	406.336	1.1175	5.9593e-25	4.5873e-24	sp|O05875|DESET_MYCTU Stearoyl-CoA 9-desaturase electron transfer partner OS=Mycobacterium tuberculosis GN=Rv3230c PE=1 SV=1//0
MSMEI_0304	88.3949	40.7713	1.1164	0.0011052	0.0017448	sp|O53279|GLGSY_MYCTU Glycogen synthase OS=Mycobacterium tuberculosis GN=Rv3032 PE=1 SV=1//2.54043e-12
MSMEI_1101	170.86	78.9715	1.1134	6.1212e-06	1.4933e-05	sp|P31114|HEPS2_BACSU Heptaprenyl diphosphate synthase component 2 OS=Bacillus subtilis (strain 168) GN=hepT PE=1 SV=1//6.97385e-45
MSMEI_2711	70.3298	32.5069	1.1134	0.0037178	0.0049693	sp|A0QW23|DCUP_MYCS2 Uroporphyrinogen decarboxylase OS=Mycobacterium smegmatis (strain ATCC 700084 / mc(2)155) GN=hemE PE=1 SV=1//0
MSMEI_6088	124.939	57.7594	1.1131	0.00011076	0.00022506	sp|A0R5N0|EGTB_MYCS2 Iron(II)-dependent oxidoreductase EgtB OS=Mycobacterium smegmatis (strain ATCC 700084 / mc(2)155) GN=egtB PE=1 SV=1//0
MSMEI_1162	89.9119	41.5978	1.112	0.0010538	0.0016762	sp|Q27274|RO60_CAEEL 60 kDa SS-A/Ro ribonucleoprotein homolog OS=Caenorhabditis elegans GN=rop-1 PE=2 SV=1//4.2915e-86
MSMEI_0143	122.457	56.7493	1.1096	0.00013687	0.0002703	sp|Q9CW42|MOSC1_MOUSE MOSC domain-containing protein 1, mitochondrial OS=Mus musculus GN=Marc1 PE=1 SV=2//7.81093e-08
MSMEI_1349	169.619	78.6042	1.1096	7.1675e-06	1.7317e-05	sp|P33224|AIDB_ECOLI Putative acyl-CoA dehydrogenase AidB OS=Escherichia coli (strain K12) GN=aidB PE=1 SV=3//1.1145e-129
MSMEI_2717	279.113	129.385	1.1092	8.6311e-09	2.8942e-08	sp|P65824|Y2248_MYCBO Putative hydrolase Mb2248c OS=Mycobacterium bovis (strain ATCC BAA-935 / AF2122/97) GN=Mb2248c PE=3 SV=1//1.94932e-10
MSMEI_0958	76.2596	35.3535	1.1091	0.0026302	0.0037132	sp|P0AEX4|KGTP_SHIFL Alpha-ketoglutarate permease OS=Shigella flexneri GN=kgtP PE=3 SV=1//1.3137e-84
MSMEI_5711	107.15	49.6786	1.1089	0.0003638	0.0006536	sp|P0A5B5|YHI1_MYCTU Uncharacterized HIT-like protein Rv0759c/MT0784 OS=Mycobacterium tuberculosis GN=Rv0759c PE=4 SV=1//9.63481e-81
MSMEI_6220	104.116	48.3012	1.1081	0.00044621	0.00078559	sp|Q50394|EMBA_MYCSM Probable arabinosyltransferase A OS=Mycobacterium smegmatis GN=embA PE=3 SV=2//0
MSMEI_0207	85.0853	39.4858	1.1076	0.0015113	0.0022998	sp|Q44091|SNDH_ACELI L-sorbosone dehydrogenase OS=Acetobacter liquefaciens PE=4 SV=1//9.55678e-31
MSMEI_5165	986.548	458.127	1.1066	3.5977e-27	3.0353e-26	-//-
MSMEI_2039	180.513	83.9302	1.1048	4.0582e-06	1.0239e-05	sp|O05783|FPRA_MYCTU NADPH-ferredoxin reductase FprA OS=Mycobacterium tuberculosis GN=fprA PE=1 SV=1//0
MSMEI_5522	612.835	285.032	1.1044	2.0956e-17	1.2011e-16	sp|Q10530|CISY1_MYCTU Citrate synthase 1 OS=Mycobacterium tuberculosis GN=gltA2 PE=1 SV=1//0
MSMEI_5999	281.319	130.854	1.1043	8.9374e-09	2.9922e-08	sp|P0A620|TOP1_MYCTU DNA topoisomerase 1 OS=Mycobacterium tuberculosis GN=topA PE=1 SV=1//0
MSMEI_6438	4033.07	1876.12	1.1041	2.5574e-105	6.6592e-104	sp|P47734|FADH_METMR S-(hydroxymethyl)glutathione dehydrogenase OS=Methylobacter marinus GN=fdh PE=3 SV=2//1.59096e-102
MSMEI_5350	109.908	51.1478	1.1035	0.00032927	0.00059974	sp|P48279|YCF39_CYAPA Uncharacterized protein ycf39 OS=Cyanophora paradoxa GN=ycf39 PE=3 SV=1//5.21148e-15
MSMEI_4509	376.885	175.482	1.1028	3.0207e-11	1.2021e-10	sp|P0A9J3|RNG_SHIFL Ribonuclease G OS=Shigella flexneri GN=rng PE=3 SV=2//8.38904e-74
MSMEI_1813	923.665	430.487	1.1014	2.7301e-25	2.1248e-24	sp|Q0SG15|NHAA1_RHOSR Na(+)/H(+) antiporter NhaA 1 OS=Rhodococcus sp. (strain RHA1) GN=nhaA1 PE=3 SV=1//2.32572e-132
MSMEI_6577	796.796	371.442	1.1011	5.0499e-22	3.4359e-21	sp|Q9RJM2|GLPK2_STRCO Glycerol kinase 2 OS=Streptomyces coelicolor (strain ATCC BAA-471 / A3(2) / M145) GN=glpK2 PE=3 SV=1//0
MSMEI_2064	91.9804	42.8834	1.1009	0.0010513	0.0016735	sp|A0QU81|SCMU_MYCS2 Secreted chorismate mutase OS=Mycobacterium smegmatis (strain ATCC 700084 / mc(2)155) GN=MSMEG_2111 PE=1 SV=1//7.81879e-105
MSMEI_5103	78.8797	36.8228	1.0991	0.0024584	0.0034988	sp|O53473|DOST_MYCTU Hypoxia sensor histidine kinase response regulator DosT OS=Mycobacterium tuberculosis GN=dosT PE=1 SV=1//0
MSMEI_2993	471.348	220.11	1.0986	1.3595e-13	6.2608e-13	sp|P0A5I8|LPRG_MYCTU Lipoprotein LprG OS=Mycobacterium tuberculosis GN=lprG PE=1 SV=1//2.89604e-68
MSMEI_0117	114.734	53.719	1.0948	0.00027627	0.00051658	sp|Q9RPT1|RHLG_PSEAE Rhamnolipids biosynthesis 3-oxoacyl-[acyl-carrier-protein] reductase OS=Pseudomonas aeruginosa (strain ATCC 15692 / PAO1 / 1C / PRS 101 / LMG 12228) GN=rhlG PE=1 SV=1//2.22335e-59
MSMEI_0393	826.169	387.603	1.0919	2.2125e-22	1.525e-21	-//-
MSMEI_1172	131.144	61.708	1.0876	0.00011364	0.00022937	sp|P0C5C2|CMAS1_MYCTU Cyclopropane mycolic acid synthase 1 OS=Mycobacterium tuberculosis GN=cmaA1 PE=1 SV=1//2.55822e-140
MSMEI_1567	98.8755	46.6483	1.0838	0.00084441	0.0013796	sp|Q9HUR2|MDLC_PSEAE Benzoylformate decarboxylase OS=Pseudomonas aeruginosa (strain ATCC 15692 / PAO1 / 1C / PRS 101 / LMG 12228) GN=mdlC PE=3 SV=1//2.27384e-153
MSMEI_0907	315.381	148.944	1.0823	2.639e-09	9.2156e-09	sp|P64704|Y493_MYCBO Putative L,D-transpeptidase Mb0493 OS=Mycobacterium bovis (strain ATCC BAA-935 / AF2122/97) GN=Mb0493 PE=3 SV=1//0
MSMEI_1778	506.375	239.302	1.0814	4.858e-14	2.3182e-13	sp|P63427|ACDP_MYCTU Probable acyl-CoA dehydrogenase fadE25 OS=Mycobacterium tuberculosis GN=fadE25 PE=3 SV=1//0
MSMEI_4602	423.496	200.459	1.079	6.2212e-12	2.5729e-11	sp|P34422|DPF6_CAEEL Dipeptidyl peptidase family member 6 OS=Caenorhabditis elegans GN=dpf-6 PE=2 SV=2//4.64645e-28
MSMEI_3514	280.63	133.058	1.0766	2.3834e-08	7.6166e-08	-//-
MSMEI_2310	128.249	60.8815	1.0749	0.0001658	0.00032349	-//-
MSMEI_1102	107.287	50.9642	1.0739	0.00057913	0.00099146	sp|A0QRJ0|HTPX_MYCS2 Protease HtpX homolog OS=Mycobacterium smegmatis (strain ATCC 700084 / mc(2)155) GN=htpX PE=3 SV=1//0
MSMEI_5107	577.118	274.656	1.0712	1.7215e-15	8.9212e-15	sp|O53474|Y2028_MYCTU Universal stress protein Rv2028c/MT2087 OS=Mycobacterium tuberculosis GN=Rv2028c PE=2 SV=1//2.77726e-45
MSMEI_2977	88.5328	42.1488	1.0707	0.0018369	0.002715	sp|A0QWT1|RPOZ_MYCS2 DNA-directed RNA polymerase subunit omega OS=Mycobacterium smegmatis (strain ATCC 700084 / mc(2)155) GN=rpoZ PE=3 SV=1//1.22178e-70
MSMEI_5636	84.8095	40.404	1.0697	0.0023192	0.0033171	sp|A0R4C9|THTR_MYCS2 Putative thiosulfate sulfurtransferase OS=Mycobacterium smegmatis (strain ATCC 700084 / mc(2)155) GN=MSMEG_5789 PE=1 SV=1//0
MSMEI_2706	101.496	48.393	1.0685	0.00087463	0.0014201	sp|A0QW18|NHAA_MYCS2 Na(+)/H(+) antiporter NhaA OS=Mycobacterium smegmatis (strain ATCC 700084 / mc(2)155) GN=nhaA PE=3 SV=1//0
MSMEI_0807	195.131	93.2966	1.0645	4.3266e-06	1.0838e-05	sp|P66911|THIC_MYCTU Phosphomethylpyrimidine synthase OS=Mycobacterium tuberculosis GN=thiC PE=3 SV=1//0
MSMEI_3656	196.234	93.8475	1.0642	4.1002e-06	1.032e-05	sp|A0QYQ7|PYRG_MYCS2 CTP synthase OS=Mycobacterium smegmatis (strain ATCC 700084 / mc(2)155) GN=pyrG PE=1 SV=1//0
MSMEI_1762	1354.19	648.301	1.0627	1.2521e-33	1.2341e-32	sp|P46392|BCCA_MYCLE Acetyl-/propionyl-coenzyme A carboxylase alpha chain OS=Mycobacterium leprae (strain TN) GN=bccA PE=3 SV=2//0
MSMEI_6364	104.116	49.8622	1.0622	0.00081441	0.0013405	-//-
MSMEI_4089	115.424	55.2801	1.0621	0.00042387	0.00075002	-//-
MSMEI_5403	89.0845	42.6997	1.0609	0.0019834	0.0029031	sp|P64762|Y965_MYCBO Uncharacterized protein Mb0965c OS=Mycobacterium bovis (strain ATCC BAA-935 / AF2122/97) GN=Mb0965c PE=4 SV=1//8.76903e-157
MSMEI_4515	143.556	68.8705	1.0597	8.8337e-05	0.00018231	sp|Q7D745|Y2525_MYCTU Putative trans-acting enoyl reductase MT2525 OS=Mycobacterium tuberculosis GN=MT2525 PE=3 SV=2//9.17934e-167
MSMEI_1764	568.155	273.186	1.0564	7.6376e-15	3.7815e-14	sp|P96888|THT2_MYCTU Putative thiosulfate sulfurtransferase SseA OS=Mycobacterium tuberculosis GN=sseA PE=1 SV=2//3.54476e-180
MSMEI_2974	122.595	58.9532	1.0563	0.00030645	0.00056599	sp|O08323|PYRF_MYCS2 Orotidine 5&apos;-phosphate decarboxylase OS=Mycobacterium smegmatis (strain ATCC 700084 / mc(2)155) GN=pyrF PE=3 SV=1//2.14943e-148
MSMEI_5245	194.993	93.8475	1.055	5.4508e-06	1.3446e-05	sp|Q9X8Z9|ATKB_STRCO Potassium-transporting ATPase B chain OS=Streptomyces coelicolor (strain ATCC BAA-471 / A3(2) / M145) GN=kdpB PE=3 SV=3//0
MSMEI_4506	172.239	82.9201	1.0546	1.9442e-05	4.4669e-05	sp|A0R149|OBG_MYCS2 GTPase obg OS=Mycobacterium smegmatis (strain ATCC 700084 / mc(2)155) GN=obg PE=3 SV=1//0
MSMEI_6569	320.07	154.27	1.0529	6.1696e-09	2.1125e-08	-//-
MSMEI_5883	80.5346	38.843	1.052	0.0035902	0.0048354	sp|B6EH86|PURR_ALISL HTH-type transcriptional repressor PurR OS=Aliivibrio salmonicida (strain LFI1238) GN=purR PE=3 SV=1//1.55972e-16
MSMEI_1069	93.6352	45.1791	1.0514	0.0017002	0.0025361	sp|Q68AP4|NFDA_ARTPS N-substituted formamide deformylase OS=Arthrobacter pascens GN=nfdA PE=1 SV=1//2.76922e-38
MSMEI_4263	129.903	62.7181	1.0505	0.00022194	0.00042401	sp|Q7U095|PKNH_MYCBO Serine/threonine-protein kinase PknH OS=Mycobacterium bovis (strain ATCC BAA-935 / AF2122/97) GN=pknH PE=3 SV=1//3.92795e-98
MSMEI_4792	134.316	64.9219	1.0489	0.00017813	0.00034596	sp|O54101|MMPLB_STRCO Putative membrane protein SCO5905 OS=Streptomyces coelicolor (strain ATCC BAA-471 / A3(2) / M145) GN=SCO5905 PE=3 SV=1//7.85826e-11
MSMEI_5383	97.7723	47.2911	1.0479	0.0014015	0.0021513	sp|A0R3N5|CHMU_MYCS2 Intracellular chorismate mutase OS=Mycobacterium smegmatis (strain ATCC 700084 / mc(2)155) GN=MSMEG_5536 PE=1 SV=2//3.89067e-54
MSMEI_4508	193.338	93.6639	1.0456	7.4367e-06	1.7926e-05	sp|A0R151|RL21_MYCS2 50S ribosomal protein L21 OS=Mycobacterium smegmatis (strain ATCC 700084 / mc(2)155) GN=rplU PE=1 SV=1//1.63163e-67
MSMEI_4790	5042.1	2449.22	1.0417	2.6515e-115	7.4566e-114	sp|A0R1Y4|GLGB_MYCS2 1,4-alpha-glucan branching enzyme GlgB OS=Mycobacterium smegmatis (strain ATCC 700084 / mc(2)155) GN=glgB PE=3 SV=1//0
MSMEI_5134	316.071	153.811	1.0391	1.2809e-08	4.2147e-08	sp|O32177|FADA_BACSU 3-ketoacyl-CoA thiolase OS=Bacillus subtilis (strain 168) GN=fadA PE=2 SV=1//4.35355e-98
MSMEI_2581	127.283	62.0753	1.036	0.00032176	0.00058961	sp|Q9L9D7|COCE_RHOSM Cocaine esterase OS=Rhodococcus sp. (strain MB1 Bresler) GN=cocE PE=1 SV=1//4.54797e-46
MSMEI_5932	131.282	64.0955	1.0344	0.00026553	0.00049782	-//-
MSMEI_4556	524.716	256.566	1.0322	3.4886e-13	1.579e-12	sp|P0A526|CLPP1_MYCTU ATP-dependent Clp protease proteolytic subunit 1 OS=Mycobacterium tuberculosis GN=clpP1 PE=1 SV=1//6.5861e-128
MSMEI_5197	2003.71	979.798	1.0321	6.8427e-46	8.8003e-45	-//-
MSMEI_3059	230.572	112.764	1.0319	1.4372e-06	3.8518e-06	sp|O05519|YDIF_BACSU Uncharacterized ABC transporter ATP-binding protein YdiF OS=Bacillus subtilis (strain 168) GN=ydiF PE=3 SV=2//5.13584e-66
MSMEI_3585	170.86	83.6547	1.0303	3.4515e-05	7.5754e-05	-//-
MSMEI_4778	95.5658	46.9238	1.0262	0.0020503	0.0029844	sp|P63873|CYSM_MYCTU O-phosphoserine sulfhydrylase OS=Mycobacterium tuberculosis GN=cysM PE=1 SV=1//0
MSMEI_4789	2225.73	1093.2	1.0257	4.3692e-50	5.984e-49	sp|Q9RP48|GLGE_MYCS2 Alpha-1,4-glucan:maltose-1-phosphate maltosyltransferase OS=Mycobacterium smegmatis (strain ATCC 700084 / mc(2)155) GN=glgE PE=1 SV=1//0
MSMEI_6029	227.262	111.662	1.0252	2.043e-06	5.3796e-06	sp|O69644|CRP_MYCTU cAMP receptor protein OS=Mycobacterium tuberculosis GN=crp PE=1 SV=1//2.60377e-142
MSMEI_2073	182.72	89.8071	1.0247	2.0817e-05	4.7517e-05	sp|Q84F83|PT1_LYSSH Phosphoenolpyruvate-protein phosphotransferase OS=Lysinibacillus sphaericus GN=ptsI PE=3 SV=1//9.02985e-67
MSMEI_6071	5459.11	2685.03	1.0237	7.1298e-120	2.118e-118	sp|P94377|CATX_BACSU Catalase X OS=Bacillus subtilis (strain 168) GN=katX PE=3 SV=1//0
MSMEI_3009	99.9787	49.2195	1.0224	0.001691	0.002526	sp|P66791|SECG_MYCTU Probable protein-export membrane protein SecG OS=Mycobacterium tuberculosis GN=secG PE=3 SV=1//3.78126e-18
MSMEI_5337	126.732	62.4426	1.0212	0.00041545	0.00073573	sp|A0R3I9|RL32_MYCS2 50S ribosomal protein L32 OS=Mycobacterium smegmatis (strain ATCC 700084 / mc(2)155) GN=rpmF PE=3 SV=1//1.94039e-21
MSMEI_3462	1705.57	840.771	1.0205	2.4459e-38	2.8037e-37	sp|P0A618|MPT53_MYCTU Soluble secreted antigen MPT53 OS=Mycobacterium tuberculosis GN=mpt53 PE=1 SV=1//1.65339e-79
MSMEI_2566	109.77	54.27	1.0163	0.0010873	0.0017178	sp|A0QVM8|RBFA_MYCS2 Ribosome-binding factor A OS=Mycobacterium smegmatis (strain ATCC 700084 / mc(2)155) GN=rbfA PE=3 SV=1//2.25418e-63
MSMEI_0351	137.902	68.3195	1.0133	0.00026309	0.00049369	sp|A0QPD3|RIR2H_MYCS2 R2-like ligand binding oxidase OS=Mycobacterium smegmatis (strain ATCC 700084 / mc(2)155) GN=nrdB PE=3 SV=1//0
MSMEI_4774	106.46	52.8007	1.0117	0.0013724	0.0021126	sp|A0R1W8|RNPH_MYCS2 Ribonuclease PH OS=Mycobacterium smegmatis (strain ATCC 700084 / mc(2)155) GN=rph PE=1 SV=1//6.33514e-166
MSMEI_2690	782.592	388.154	1.0116	4.0037e-18	2.3721e-17	sp|P0A602|RPOD_MYCTU RNA polymerase sigma factor RpoD OS=Mycobacterium tuberculosis GN=rpoD PE=1 SV=1//0
MSMEI_6732	166.034	82.3691	1.0113	6.4676e-05	0.00013628	sp|A0R7H8|Y6921_MYCS2 UPF0301 protein MSMEG_6921/MSMEI_6732 OS=Mycobacterium smegmatis (strain ATCC 700084 / mc(2)155) GN=MSMEG_6921 PE=3 SV=1//7.7914e-143
MSMEI_6388	118.182	58.6777	1.0101	0.00076291	0.001267	-//-
MSMEI_5000	89.4982	44.4444	1.0099	0.0034097	0.0046338	-//-
MSMEI_0963	116.113	57.8512	1.0051	0.00091009	0.0014709	sp|A0QR54|MTAP_MYCS2 S-methyl-5&apos;-thioadenosine phosphorylase OS=Mycobacterium smegmatis (strain ATCC 700084 / mc(2)155) GN=mtnP PE=1 SV=1//1.05419e-177
MSMEI_5264	320.759	159.963	1.0038	3.6998e-08	1.1682e-07	sp|P0A5Q2|MP63_MYCTU Immunogenic protein MPT63 OS=Mycobacterium tuberculosis GN=mpt63 PE=1 SV=1//2.13366e-36
MSMEI_0521	2090.45	1042.88	1.0032	7.3881e-45	9.3872e-44	sp|P45470|YHBO_ECOLI Protein YhbO OS=Escherichia coli (strain K12) GN=yhbO PE=1 SV=2//1.74205e-37
MSMEI_3410	111.7	55.831	1.0005	0.0012133	0.001904	sp|P64824|Y1387_MYCBO Uncharacterized protein Mb1387 OS=Mycobacterium bovis (strain ATCC BAA-935 / AF2122/97) GN=Mb1387 PE=4 SV=1//6.38758e-08
MSMEI_1907	5575.78	11173.2	-1.0028	0	0	-//-
MSMEI_0158	19.8578	39.8531	-1.005	0.00099181	0.0015872	sp|Q795Y4|FDHL_BACSU Putative formate dehydrogenase YrhE OS=Bacillus subtilis (strain 168) GN=yrhE PE=3 SV=1//2.06709e-170
MSMEI_0896	29.6489	59.5959	-1.0072	5.5228e-05	0.00011695	sp|O53759|Y474_MYCTU Uncharacterized HTH-type transcriptional regulator Rv0474/MT0491 OS=Mycobacterium tuberculosis GN=Rv0474 PE=4 SV=1//1.27152e-62
MSMEI_5434	37.5092	75.6657	-1.0124	5.164e-06	1.2784e-05	sp|P64946|Y2126_MYCBO Uncharacterized protein Mb2126 OS=Mycobacterium bovis (strain ATCC BAA-935 / AF2122/97) GN=Mb2126 PE=4 SV=1//1.3071e-41
MSMEI_2884	5332.1	10824.1	-1.0215	0	0	-//-
MSMEI_4398	16.6861	33.9761	-1.0259	0.0020739	0.0030146	sp|Q70LM5|LGRC_BREPA Linear gramicidin synthase subunit C OS=Brevibacillus parabrevis GN=lgrC PE=3 SV=1//4.20711e-15
sRNA00177	22.8917	46.8319	-1.0327	0.00028314	0.00052848	-//-
MSMEI_1635	414.532	848.485	-1.0334	6.1389e-54	8.8685e-53	sp|A3PVY4|ADD_MYCSJ Adenosine deaminase OS=Mycobacterium sp. (strain JLS) GN=add PE=3 SV=1//0
MSMEI_6469	26.8908	55.0964	-1.0348	8.0562e-05	0.00016774	sp|Q9KWU4|PYC_BACSU Pyruvate carboxylase OS=Bacillus subtilis (strain 168) GN=pyc PE=3 SV=1//0
MSMEI_3460	72.95	149.587	-1.036	7.9655e-11	3.077e-10	-//-
MSMEI_4923	17.3756	35.629	-1.036	0.0015102	0.0022998	sp|P76350|SHIA_ECOLI Shikimate transporter OS=Escherichia coli (strain K12) GN=shiA PE=3 SV=1//3.15242e-71
MSMEI_4454	20.1336	41.3223	-1.0373	0.00062729	0.0010618	sp|P64946|Y2126_MYCBO Uncharacterized protein Mb2126 OS=Mycobacterium bovis (strain ATCC BAA-935 / AF2122/97) GN=Mb2126 PE=4 SV=1//4.12671e-42
MSMEI_5797	16.1345	33.1497	-1.0388	0.0021726	0.0031343	sp|Q88NC4|ALGD_PSEPK GDP-mannose 6-dehydrogenase OS=Pseudomonas putida (strain KT2440) GN=algD PE=3 SV=1//1.82792e-154
MSMEI_0195	28.5456	58.7695	-1.0418	4.3327e-05	9.3154e-05	sp|Q79FC6|PPE42_MYCTU Uncharacterized PPE family protein PPE42 OS=Mycobacterium tuberculosis GN=ppe42 PE=2 SV=1//7.10646e-06
MSMEI_2108	20.4094	42.0569	-1.0431	0.00053671	0.00092864	sp|Q8LPS1|LACS6_ARATH Long chain acyl-CoA synthetase 6, peroxisomal OS=Arabidopsis thaliana GN=LACS6 PE=1 SV=1//1.15228e-38
MSMEI_2105	1272.28	2622.5	-1.0435	6.7336e-165	3.1561e-163	-//-
MSMEI_2328	71.0193	146.556	-1.0452	9.7791e-11	3.7434e-10	sp|A1T701|LEUD_MYCVP 3-isopropylmalate dehydratase small subunit OS=Mycobacterium vanbaalenii (strain DSM 7251 / PYR-1) GN=leuD PE=3 SV=1//1.80984e-127
MSMEI_3497	16.2724	33.6088	-1.0464	0.001931	0.0028354	sp|P0A4Y0|CYA1_MYCTU Adenylate cyclase OS=Mycobacterium tuberculosis GN=cya PE=1 SV=1//7.1874e-22
MSMEI_0523	245.879	509.366	-1.0508	1.0059e-33	9.9607e-33	sp|O34777|OHRR_BACSU Organic hydroperoxide resistance transcriptional regulator OS=Bacillus subtilis (strain 168) GN=ohrR PE=1 SV=1//1.10148e-31
MSMEI_5754	16.824	34.8944	-1.0525	0.0015205	0.0023089	sp|Q7D5D8|FAC19_MYCTU Long-chain-fatty-acid--CoA ligase FadD19 OS=Mycobacterium tuberculosis GN=fadD19 PE=1 SV=1//0
MSMEI_5349	14.7555	30.6703	-1.0556	0.0029005	0.004034	-//-
MSMEI_5272	25.6497	53.3517	-1.0566	8.489e-05	0.00017605	-//-
MSMEI_3899	15.5829	32.4151	-1.0567	0.0021868	0.0031484	sp|P76350|SHIA_ECOLI Shikimate transporter OS=Escherichia coli (strain K12) GN=shiA PE=3 SV=1//7.61781e-74
MSMEI_3813	5609.7	11713.9	-1.0622	0	0	sp|A0QZ54|ARC_MYCS2 Proteasome-associated ATPase OS=Mycobacterium smegmatis (strain ATCC 700084 / mc(2)155) GN=mpa PE=1 SV=1//0
MSMEI_5132	20.8231	43.5262	-1.0637	0.00036438	0.00065408	sp|O06350|LIPF_MYCTU Carboxylesterase LipF OS=Mycobacterium tuberculosis GN=lipF PE=1 SV=3//1.27031e-95
sRNA00103	17.5135	36.6391	-1.0649	0.0010649	0.0016875	-//-
MSMEI_0961	46.6108	97.7043	-1.0678	8.6317e-08	2.6233e-07	sp|P65650|MENA_MYCTU Probable 1,4-dihydroxy-2-naphthoate octaprenyltransferase OS=Mycobacterium tuberculosis GN=menA PE=3 SV=1//1.08405e-94
MSMEI_2431	21.3748	44.8117	-1.068	0.00028798	0.00053657	sp|Q57252|Y1163_HAEIN Uncharacterized protein HI_1163 OS=Haemophilus influenzae (strain ATCC 51907 / DSM 11121 / KW20 / Rd) GN=HI_1163 PE=1 SV=1//1.08677e-61
MSMEI_5787	14.4797	30.3949	-1.0698	0.0027958	0.0039134	-//-
sRNA00015	1000.2	2104.87	-1.0734	2.3178e-137	8.2857e-136	-//-
MSMEI_0897	51.0236	107.438	-1.0743	1.7513e-08	5.6828e-08	sp|P0A5P6|HBHA_MYCTU Heparin-binding hemagglutinin OS=Mycobacterium tuberculosis GN=hbhA PE=1 SV=2//1.35773e-53
MSMEI_0960	741.497	1562.35	-1.0752	1.2407e-102	3.0786e-101	-//-
MSMEI_0326	13.6523	28.9256	-1.0832	0.003295	0.0044982	sp|Q3ULD5|MCCB_MOUSE Methylcrotonoyl-CoA carboxylase beta chain, mitochondrial OS=Mus musculus GN=Mccc2 PE=2 SV=1//1.14387e-158
MSMEI_1746	147.417	313.131	-1.0869	3.314e-22	2.2694e-21	-//-
MSMEI_3364	28.5456	60.7897	-1.0906	1.8838e-05	4.3423e-05	sp|Q6UPE0|CHDH_RAT Choline dehydrogenase, mitochondrial OS=Rattus norvegicus GN=Chdh PE=1 SV=1//6.46395e-89
MSMEI_2095	23.5812	50.5969	-1.1014	8.5975e-05	0.00017813	sp|P45931|YQBO_BACSU Uncharacterized protein YqbO OS=Bacillus subtilis (strain 168) GN=yqbO PE=1 SV=2//2.49601e-10
MSMEI_0529	13.2386	28.4665	-1.1045	0.0031702	0.0043475	-//-
MSMEI_0601	18.6167	40.1285	-1.108	0.00044759	0.00078736	sp|O53689|ECCC3_MYCTU ESX-3 secretion system protein EccC3 OS=Mycobacterium tuberculosis GN=eccC3 PE=3 SV=1//0
MSMEI_3627	53.5058	115.611	-1.1115	2.3735e-09	8.3297e-09	sp|Q70LM5|LGRC_BREPA Linear gramicidin synthase subunit C OS=Brevibacillus parabrevis GN=lgrC PE=3 SV=1//3.86668e-100
MSMEI_4991	21.9264	47.3829	-1.1117	0.00013224	0.00026262	-//-
MSMEI_2012	12.8249	27.7319	-1.1126	0.0034382	0.0046605	sp|P59962|NUOG_MYCBO NADH-quinone oxidoreductase subunit G OS=Mycobacterium bovis (strain ATCC BAA-935 / AF2122/97) GN=nuoG PE=3 SV=1//0
MSMEI_1255	13.3765	28.9256	-1.1127	0.0028084	0.003928	sp|P42086|PBUX_BACSU Xanthine permease OS=Bacillus subtilis (strain 168) GN=pbuX PE=3 SV=1//2.30607e-83
MSMEI_6048	35.9923	78.1451	-1.1185	8.3458e-07	2.2772e-06	-//-
MSMEI_0274	16.1345	35.078	-1.1204	0.00095107	0.0015307	sp|P64264|Y1310_MYCBO Uncharacterized GMC-type oxidoreductase Mb1310 OS=Mycobacterium bovis (strain ATCC BAA-935 / AF2122/97) GN=Mb1310 PE=3 SV=1//1.4658e-71
MSMEI_0473	12.9628	28.191	-1.1209	0.0030444	0.0042051	sp|C0SP84|YTLA_BACSU Putative binding protein YtlA OS=Bacillus subtilis (strain 168) GN=ytlA PE=3 SV=1//3.819e-18
MSMEI_0691	12.9628	28.191	-1.1209	0.0030444	0.0042051	sp|O06703|BBUR_BORBR HTH-type transcriptional regulator BbuR OS=Bordetella bronchiseptica (strain ATCC BAA-588 / NCTC 13252 / RB50) GN=bbuR PE=4 SV=2//6.02677e-24
MSMEI_0591	19.582	42.7915	-1.1278	0.00024758	0.0004675	sp|A4IS40|FOSB_GEOTN Metallothiol transferase FosB OS=Geobacillus thermodenitrificans (strain NG80-2) GN=fosB PE=3 SV=1//2.30514e-10
MSMEI_3941	15.445	33.8843	-1.1335	0.0010708	0.0016943	sp|B5F750|CAIC_SALA4 Probable crotonobetaine/carnitine-CoA ligase OS=Salmonella agona (strain SL483) GN=caiC PE=3 SV=1//3.47229e-65
MSMEI_1494	27.994	61.4325	-1.1339	1.0546e-05	2.5078e-05	sp|P0AA67|RHTA_ECOLI Inner membrane transporter RhtA OS=Escherichia coli (strain K12) GN=rhtA PE=1 SV=1//6.92764e-09
MSMEI_0162	20.1336	44.2608	-1.1364	0.0001806	0.00035011	sp|Q82M23|FDHD_STRAW Protein FdhD homolog OS=Streptomyces avermitilis (strain ATCC 31267 / DSM 46492 / JCM 5070 / NCIMB 12804 / NRRL 8165 / MA-4680) GN=fdhD PE=3 SV=1//6.3554e-131
MSMEI_1158	18.8925	41.5978	-1.1387	0.00027822	0.00051976	sp|P72003|PKNF_MYCTU Serine/threonine-protein kinase PknF OS=Mycobacterium tuberculosis GN=pknF PE=1 SV=1//3.47402e-127
MSMEI_5258	53.9195	119.008	-1.1422	7.2857e-10	2.6358e-09	-//-
MSMEI_2172	62.3315	137.925	-1.1458	3.0441e-11	1.2091e-10	sp|P67435|Y1388_MYCBO Uncharacterized HTH-type transcriptional regulator Mb1388c OS=Mycobacterium bovis (strain ATCC BAA-935 / AF2122/97) GN=Mb1388c PE=4 SV=1//9.90916e-125
MSMEI_5370	31.8553	70.6152	-1.1484	1.9279e-06	5.083e-06	-//-
MSMEI_4990	643.311	1428.83	-1.1512	3.9013e-102	9.568e-101	sp|P30038|AL4A1_HUMAN Delta-1-pyrroline-5-carboxylate dehydrogenase, mitochondrial OS=Homo sapiens GN=ALDH4A1 PE=1 SV=3//1.81101e-167
MSMEI_3247	39.302	87.4196	-1.1534	1.0897e-07	3.2929e-07	sp|P51562|TETR8_PASPI Tetracycline repressor protein class H OS=Pasteurella piscicida GN=tetR PE=2 SV=1//2.69414e-10
MSMEI_2490	11.9974	26.7218	-1.1553	0.0032891	0.004493	sp|P39398|YJJL_ECOLI L-galactonate transporter OS=Escherichia coli (strain K12) GN=yjjL PE=1 SV=2//2.10226e-50
MSMEI_4598	15.7208	35.078	-1.1579	0.00074513	0.0012434	sp|O34421|ACDC_BACSU Probable acyl-CoA dehydrogenase YngJ OS=Bacillus subtilis (strain 168) GN=yngJ PE=3 SV=1//7.86288e-99
MSMEI_0775	225.193	504.683	-1.1642	1.0199e-37	1.1204e-36	sp|Q8YRC9|THIOG_NOSS1 Bifunctional protein ThiO/ThiG OS=Nostoc sp. (strain PCC 7120 / UTEX 2576) GN=thiO/thiG PE=3 SV=1//1.84283e-16
MSMEI_4137	711.021	1594.03	-1.1647	2.4122e-115	6.8753e-114	-//-
MSMEI_4054	12.6869	28.4665	-1.1659	0.0022811	0.0032685	sp|Q52186|POBB_PSEPS Phenoxybenzoate dioxygenase subunit beta OS=Pseudomonas pseudoalcaligenes GN=pobB PE=2 SV=1//2.9425e-50
MSMEI_6360	18.8925	42.4242	-1.1671	0.00019387	0.00037378	sp|O07170|EFGL_MYCTU Elongation factor G-like protein OS=Mycobacterium tuberculosis GN=Rv0120c PE=3 SV=1//0
MSMEI_5858	11.9974	26.9972	-1.1701	0.002904	0.004034	sp|P0AGI7|XYLH_SHIFL Xylose transport system permease protein XylH OS=Shigella flexneri GN=xylH PE=3 SV=1//3.56438e-18
MSMEI_1462	20.961	47.1993	-1.1711	8.1728e-05	0.00016983	sp|P28810|MMSA_PSEAE Methylmalonate-semialdehyde dehydrogenase [acylating] OS=Pseudomonas aeruginosa (strain ATCC 15692 / PAO1 / 1C / PRS 101 / LMG 12228) GN=mmsA PE=1 SV=2//3.72016e-152
MSMEI_1268	11.9974	27.0891	-1.175	0.0027855	0.0039038	sp|Q9RJZ6|ALDH_STRCO Probable aldehyde dehydrogenase OS=Streptomyces coelicolor (strain ATCC BAA-471 / A3(2) / M145) GN=SCO1174 PE=3 SV=1//0
MSMEI_2882	20.2715	45.8218	-1.1766	9.9161e-05	0.00020325	sp|Q8LKS5|LACS7_ARATH Long chain acyl-CoA synthetase 7, peroxisomal OS=Arabidopsis thaliana GN=LACS7 PE=1 SV=2//1.67596e-61
MSMEI_6466	11.3079	25.6198	-1.1799	0.0035482	0.004782	sp|Q8NSL3|PRPD2_CORGL 2-methylcitrate dehydratase 2 OS=Corynebacterium glutamicum (strain ATCC 13032 / DSM 20300 / JCM 1318 / LMG 3730 / NCIMB 10025) GN=prpD2 PE=3 SV=1//0
MSMEI_1036	11.5837	26.2626	-1.1809	0.0031406	0.0043126	sp|Q9C0Z0|YKM2_SCHPO Uncharacterized amino-acid permease PB24D3.02c OS=Schizosaccharomyces pombe (strain 972 / ATCC 24843) GN=SPAPB24D3.02c PE=2 SV=1//5.05751e-16
MSMEI_4400	12.1353	27.5482	-1.1827	0.0024622	0.0035019	sp|Q03133|ERYA3_SACER Erythronolide synthase, modules 5 and 6 OS=Saccharopolyspora erythraea GN=eryA PE=1 SV=4//5.41255e-06
MSMEI_2533	75.8459	172.36	-1.1843	3.4469e-14	1.6713e-13	sp|P0C7B6|GLNA2_DICDI Type-1 glutamine synthetase 2 OS=Dictyostelium discoideum GN=glnA2 PE=1 SV=1//1.09981e-76
MSMEI_1155	13.2386	30.1194	-1.1859	0.0015172	0.0023072	sp|P72349|NDAD_ALCXX D-aminoacylase OS=Alcaligenes xylosoxydans xylosoxydans GN=dan PE=1 SV=3//1.45354e-74
MSMEI_0465	12.9628	29.5684	-1.1897	0.0016421	0.0024634	sp|P31666|YADE_ECOLI Uncharacterized protein YadE OS=Escherichia coli (strain K12) GN=yadE PE=4 SV=2//2.93003e-15
MSMEI_6063	52.5405	119.927	-1.1906	2.2411e-10	8.3663e-10	sp|P0A0J9|QACA_STAAU Antiseptic resistance protein OS=Staphylococcus aureus GN=qacA PE=1 SV=1//2.83913e-54
MSMEI_0185	11.5837	26.4463	-1.191	0.0028878	0.004023	sp|Q1EHB4|SC5AC_HUMAN Sodium-coupled monocarboxylate transporter 2 OS=Homo sapiens GN=SLC5A12 PE=2 SV=2//5.85451e-17
MSMEI_3863	24.9602	57.0248	-1.192	1.2013e-05	2.8342e-05	sp|Q10850|Y2006_MYCTU Uncharacterized glycosyl hydrolase Rv2006/MT2062 OS=Mycobacterium tuberculosis GN=Rv2006 PE=1 SV=1//0
MSMEI_0648	12.4111	28.3746	-1.193	0.002006	0.0029255	sp|Q58010|Y590_METJA Uncharacterized protein MJ0590 OS=Methanocaldococcus jannaschii (strain ATCC 43067 / DSM 2661 / JAL-1 / JCM 10045 / NBRC 100440) GN=MJ0590 PE=4 SV=1//2.11963e-06
MSMEI_5305	12.6869	29.0174	-1.1936	0.0017773	0.0026362	sp|Q79FK2|PPE28_MYCTU Uncharacterized PPE family protein PPE28 OS=Mycobacterium tuberculosis GN=ppe28 PE=3 SV=1//2.02758e-21
MSMEI_0210	12.8249	29.4766	-1.2006	0.0015714	0.0023775	sp|P71818|ADHB_MYCTU Alcohol dehydrogenase B OS=Mycobacterium tuberculosis GN=adhB PE=3 SV=2//2.32203e-148
MSMEI_4463	11.5837	26.6299	-1.2009	0.0026545	0.0037451	-//-
MSMEI_0223	35.5786	81.91	-1.203	1.3191e-07	3.9353e-07	sp|O32222|CSOR_BACSU Copper-sensing transcriptional repressor CsoR OS=Bacillus subtilis (strain 168) GN=csoR PE=1 SV=1//1.1696e-19
MSMEI_0569	17.3756	40.0367	-1.2043	0.00022336	0.00042633	sp|Q82M40|FCTA_STRAW Formyl-coenzyme A transferase OS=Streptomyces avermitilis (strain ATCC 31267 / DSM 46492 / JCM 5070 / NCIMB 12804 / NRRL 8165 / MA-4680) GN=frc PE=3 SV=1//3.12906e-26
MSMEI_3396	38.8883	89.8071	-1.2075	3.0723e-08	9.7592e-08	sp|O53169|RIPB_MYCTU Peptidoglycan endopeptidase RipB OS=Mycobacterium tuberculosis GN=ripB PE=1 SV=1//3.84833e-30
MSMEI_0469	12.549	29.0174	-1.2093	0.0016304	0.0024527	sp|O27498|ILVD_METTH Dihydroxy-acid dehydratase OS=Methanothermobacter thermautotrophicus (strain ATCC 29096 / DSM 1053 / JCM 10044 / NBRC 100330 / Delta H) GN=ilvD PE=3 SV=2//4.74253e-118
MSMEI_0677	10.7563	24.8852	-1.2101	0.0035159	0.0047445	-//-
MSMEI_3506	10.7563	24.8852	-1.2101	0.0035159	0.0047445	sp|P0AAE0|CYCA_ECOLI D-serine/D-alanine/glycine transporter OS=Escherichia coli (strain K12) GN=cycA PE=1 SV=1//0
MSMEI_3321	10.7563	25.0689	-1.2207	0.0032286	0.0044161	sp|Q2JL51|GATA_SYNJB Glutamyl-tRNA(Gln) amidotransferase subunit A OS=Synechococcus sp. (strain JA-2-3B&apos;a(2-13)) GN=gatA PE=3 SV=1//1.85828e-52
MSMEI_4023	13.7902	32.1396	-1.2207	0.00085401	0.0013899	sp|P76350|SHIA_ECOLI Shikimate transporter OS=Escherichia coli (strain K12) GN=shiA PE=3 SV=1//1.82001e-84
MSMEI_5864	32.5448	76.033	-1.2242	2.7757e-07	8.0087e-07	-//-
MSMEI_6692	10.7563	25.2525	-1.2312	0.0029638	0.0041045	sp|O34660|ALDH4_BACSU Putative aldehyde dehydrogenase DhaS OS=Bacillus subtilis (strain 168) GN=dhaS PE=3 SV=1//7.30173e-115
MSMEI_3887	20.4094	48.0257	-1.2346	4.0491e-05	8.7592e-05	-//-
MSMEI_3483	1628.89	3834.16	-1.235	2.5216e-295	2.7992e-293	sp|P45430|BFR_MYCPA Bacterioferritin OS=Mycobacterium paratuberculosis (strain ATCC BAA-968 / K-10) GN=bfr PE=1 SV=2//1.89339e-101
MSMEI_5792	11.17	26.3544	-1.2384	0.0023158	0.0033159	-//-
MSMEI_1872	13.7902	32.5987	-1.2412	0.00069183	0.001159	sp|O33947|CATC1_ACILW Muconolactone Delta-isomerase 1 OS=Acinetobacter lwoffii GN=catC1 PE=3 SV=1//1.35251e-42
MSMEI_5799	14.7555	34.8944	-1.2417	0.00044606	0.00078559	-//-
MSMEI_1283	12.4111	29.3848	-1.2434	0.0012607	0.0019667	sp|Q0K843|SAUU_CUPNH Probable sulfoacetate transporter SauU OS=Cupriavidus necator (strain ATCC 17699 / H16 / DSM 428 / Stanier 337) GN=sauU PE=2 SV=1//1.58009e-46
MSMEI_5367	11.8595	28.0992	-1.2445	0.0016045	0.0024208	sp|Q9I1C2|MSUD_PSEAE Methanesulfonate monooxygenase OS=Pseudomonas aeruginosa (strain ATCC 15692 / PAO1 / 1C / PRS 101 / LMG 12228) GN=msuD PE=2 SV=1//6.86546e-35
MSMEI_3892	12.549	29.8439	-1.2499	0.0011135	0.0017553	sp|P0C0L7|PROP_ECOLI Proline/betaine transporter OS=Escherichia coli (strain K12) GN=proP PE=1 SV=1//1.72047e-74
MSMEI_6635	15.5829	37.2819	-1.2585	0.00025295	0.00047636	sp|C0SP82|YOAE_BACSU Probable oxidoreductase YoaE OS=Bacillus subtilis (strain 168) GN=yoaE PE=3 SV=1//3.67504e-158
MSMEI_3182	44.4043	106.703	-1.2648	5.3082e-10	1.937e-09	-//-
MSMEI_3181	56.9534	137.19	-1.2683	1.7501e-12	7.5485e-12	sp|Q8KQL2|ARPD_ENTAV D-arabitol-phosphate dehydrogenase OS=Enterococcus avium PE=1 SV=1//3.47681e-54
MSMEI_3051	9.79102	23.5996	-1.2692	0.0034283	0.0046501	sp|Q10776|FAD11_MYCTU Putative fatty-acid--CoA ligase fadD11 OS=Mycobacterium tuberculosis GN=fadD11 PE=3 SV=1//3.54319e-94
MSMEI_5007	9.79102	23.5996	-1.2692	0.0034283	0.0046501	sp|P42176|NARH_BACSU Nitrate reductase beta chain OS=Bacillus subtilis (strain 168) GN=narH PE=3 SV=1//0
MSMEI_4652	10.0668	24.3342	-1.2734	0.0029052	0.004034	sp|P38135|FADK_ECOLI Short-chain-fatty-acid--CoA ligase OS=Escherichia coli (strain K12) GN=fadK PE=1 SV=3//9.7973e-70
MSMEI_3326	13.9281	33.7006	-1.2748	0.00045412	0.00079818	sp|P11545|MMR_STRCO Methylenomycin A resistance protein OS=Streptomyces coelicolor (strain ATCC BAA-471 / A3(2) / M145) GN=mmr PE=3 SV=1//2.44138e-97
MSMEI_3806	257.6	623.599	-1.2755	1.8437e-51	2.5925e-50	sp|A0QZ48|PUP_MYCS2 Prokaryotic ubiquitin-like protein Pup OS=Mycobacterium smegmatis (strain ATCC 700084 / mc(2)155) GN=pup PE=1 SV=1//3.9914e-18
sRNA00057	120.802	293.205	-1.2793	3.5493e-25	2.7522e-24	-//-
MSMEI_2615	10.2047	24.7934	-1.2807	0.0025604	0.0036293	sp|P0AA47|PLAP_ECOLI Low-affinity putrescine importer PlaP OS=Escherichia coli (strain K12) GN=plaP PE=1 SV=1//9.62779e-29
MSMEI_2688	133.489	324.61	-1.282	9.1455e-28	7.8412e-27	-//-
MSMEI_3185	16.6861	40.5877	-1.2824	0.00011241	0.00022754	sp|Q98G42|UGPC_RHILO sn-glycerol-3-phosphate import ATP-binding protein UgpC OS=Rhizobium loti (strain MAFF303099) GN=ugpC PE=3 SV=1//3.63799e-86
MSMEI_3976	10.8942	26.5381	-1.2845	0.0017718	0.0026298	sp|Q58010|Y590_METJA Uncharacterized protein MJ0590 OS=Methanocaldococcus jannaschii (strain ATCC 43067 / DSM 2661 / JAL-1 / JCM 10045 / NBRC 100440) GN=MJ0590 PE=4 SV=1//5.77759e-17
MSMEI_2936	10.2047	24.8852	-1.2861	0.0024508	0.0034903	sp|Q47PU3|PAMO_THEFY Phenylacetone monooxygenase OS=Thermobifida fusca (strain YX) GN=pamO PE=1 SV=1//3.26802e-130
MSMEI_4224	55.5744	136.088	-1.292	1.2073e-12	5.2394e-12	sp|P63750|Y2266_MYCBO Uncharacterized protein Mb2266 OS=Mycobacterium bovis (strain ATCC BAA-935 / AF2122/97) GN=Mb2266 PE=3 SV=1//0
MSMEI_0647	11.9974	29.3848	-1.2923	0.00096117	0.0015428	sp|Q68FT3|PYRD2_RAT Pyridine nucleotide-disulfide oxidoreductase domain-containing protein 2 OS=Rattus norvegicus GN=Pyroxd2 PE=2 SV=1//1.36636e-125
MSMEI_3061	25.7876	63.269	-1.2948	1.2321e-06	3.3232e-06	sp|Q6NH62|ACNR_CORDI HTH-type transcriptional repressor AcnR OS=Corynebacterium diphtheriae (strain ATCC 700971 / NCTC 13129 / Biotype gravis) GN=acnR PE=3 SV=1//7.29075e-79
MSMEI_3904	14.2039	34.8944	-1.2967	0.00031179	0.00057334	sp|O69809|HYDA_STRCO D-hydantoinase OS=Streptomyces coelicolor (strain ATCC BAA-471 / A3(2) / M145) GN=hyuA PE=3 SV=1//0
MSMEI_1086	14.2039	34.9862	-1.3005	0.00029865	0.0005545	sp|O07576|YHDG_BACSU Uncharacterized amino acid permease YhdG OS=Bacillus subtilis (strain 168) GN=yhdG PE=2 SV=1//1.22486e-07
MSMEI_4989	292.076	719.559	-1.3008	1.716e-60	2.7419e-59	sp|O32179|PROD1_BACSU Proline dehydrogenase 1 OS=Bacillus subtilis (strain 168) GN=fadM PE=2 SV=1//3.68181e-57
MSMEI_0468	13.6523	33.7006	-1.3036	0.00037856	0.00067494	-//-
MSMEI_6705	10.8942	26.9054	-1.3043	0.0014875	0.0022686	sp|P68916|Y2939_MYCBO Uncharacterized protein Mb2939c OS=Mycobacterium bovis (strain ATCC BAA-935 / AF2122/97) GN=Mb2939c PE=4 SV=1//2.03327e-10
MSMEI_2131	10.0668	24.8852	-1.3057	0.0022325	0.0032067	sp|Q9ZU50|BAT1_ARATH Amino-acid permease BAT1 OS=Arabidopsis thaliana GN=BAT1 PE=2 SV=2//2.91153e-07
Novel00079	27.0287	66.9421	-1.3084	5.1393e-07	1.4357e-06	-//-
MSMEI_4399	23.7191	58.7695	-1.309	2.528e-06	6.5422e-06	sp|P45745|DHBF_BACSU Dimodular nonribosomal peptide synthase OS=Bacillus subtilis (strain 168) GN=dhbF PE=1 SV=4//5.98531e-08
MSMEI_0153	10.4805	25.9871	-1.3101	0.0017434	0.0025914	sp|P44418|OXYR_HAEIN Hydrogen peroxide-inducible genes activator OS=Haemophilus influenzae (strain ATCC 51907 / DSM 11121 / KW20 / Rd) GN=oxyR PE=3 SV=1//9.54832e-21
MSMEI_6645	13.1007	32.5069	-1.3111	0.00045967	0.00080525	sp|Q8Z2E3|LLDP_SALTI L-lactate permease OS=Salmonella typhi GN=lldP PE=3 SV=1//8.74209e-108
MSMEI_1585	33.5101	83.1956	-1.3119	2.0635e-08	6.6244e-08	sp|P94129|ACR1_ACIBI Fatty acyl-CoA reductase OS=Acinetobacter baylyi GN=acr1 PE=1 SV=1//2.38183e-65
MSMEI_4924	21.9264	54.4536	-1.3124	5.7116e-06	1.4041e-05	sp|O66489|AMPM_AQUAE Methionine aminopeptidase OS=Aquifex aeolicus (strain VF5) GN=map PE=3 SV=1//7.05756e-63
MSMEI_1116	8.96361	22.314	-1.3158	0.0036284	0.0048776	-//-
MSMEI_1587	11.8595	29.5684	-1.318	0.00080286	0.001324	sp|P76037|PUUP_ECOLI Putrescine importer PuuP OS=Escherichia coli (strain K12) GN=puuP PE=1 SV=2//1.02048e-10
MSMEI_5416	16.4103	40.955	-1.3194	7.902e-05	0.00016485	sp|P96676|YDES_BACSU Uncharacterized HTH-type transcriptional regulator YdeS OS=Bacillus subtilis (strain 168) GN=ydeS PE=4 SV=1//8.28219e-09
MSMEI_0021	94.3247	235.904	-1.3225	2.3636e-21	1.5677e-20	sp|Q9R9J0|MYCB_BACIU Mycosubtilin synthase subunit B OS=Bacillus subtilis GN=mycB PE=3 SV=1//4.60231e-66
MSMEI_6385	10.7563	26.9054	-1.3227	0.0013542	0.002091	sp|Q9FS88|IVD1_SOLTU Isovaleryl-CoA dehydrogenase 1, mitochondrial OS=Solanum tuberosum GN=IVD1 PE=2 SV=1//2.16114e-19
MSMEI_1206	22.8917	57.3921	-1.326	2.7725e-06	7.1487e-06	-//-
MSMEI_0589	9.10151	22.865	-1.329	0.0030533	0.0042119	-//-
MSMEI_2800	11.5837	29.1093	-1.3294	0.00082859	0.0013611	-//-
MSMEI_4593	63.5727	160.055	-1.3321	4.1913e-15	2.12e-14	sp|O06159|BKDC_MYCTU Dihydrolipoyllysine-residue acyltransferase component of branched-chain alpha-ketoacid dehydrogenase complex OS=Mycobacterium tuberculosis GN=bkdC PE=1 SV=2//1.29555e-143
MSMEI_0595	9.51521	23.9669	-1.3327	0.0023809	0.0033977	sp|P86325|EST1_THEFU Carboxylesterase OS=Thermomonospora fusca PE=1 SV=1//2.52974e-86
MSMEI_5234	13.3765	33.7006	-1.3331	0.0003144	0.00057666	-//-
MSMEI_2907	9.65311	24.3342	-1.3339	0.0021919	0.0031535	sp|P27017|AMIC_PSEAE Aliphatic amidase expression-regulating protein OS=Pseudomonas aeruginosa (strain ATCC 15692 / PAO1 / 1C / PRS 101 / LMG 12228) GN=amiC PE=1 SV=5//6.687e-59
MSMEI_4108	19.9957	50.4132	-1.3341	1.0385e-05	2.475e-05	sp|P39458|NARB_SYNE7 Nitrate reductase OS=Synechococcus elongatus (strain PCC 7942) GN=narB PE=1 SV=2//1.00389e-160
MSMEI_1745	5453.87	13756.7	-1.3348	0	0	-//-
MSMEI_0522	251.533	636.823	-1.3401	1.1733e-55	1.7676e-54	-//-
MSMEI_4403	15.3071	38.843	-1.3435	0.0001017	0.00020785	sp|Q1B6A7|MBTB_MYCSS Phenyloxazoline synthase MbtB OS=Mycobacterium sp. (strain MCS) GN=mbtB PE=3 SV=1//0
MSMEI_6682	10.3426	26.2626	-1.3444	0.0013882	0.002134	sp|Q1RE95|GSIB_ECOUT Glutathione-binding protein GsiB OS=Escherichia coli (strain UTI89 / UPEC) GN=gsiB PE=3 SV=2//2.10103e-31
MSMEI_6605	72.6742	184.573	-1.3447	2.3095e-17	1.313e-16	sp|Q58DK4|DHAK_BOVIN Bifunctional ATP-dependent dihydroxyacetone kinase/FAD-AMP lyase (cyclizing) OS=Bos taurus GN=DAK PE=2 SV=1//1.05302e-70
MSMEI_4663	10.0668	25.6198	-1.3477	0.001565	0.0023697	-//-
MSMEI_5520	11.7216	29.8439	-1.3483	0.00064009	0.0010792	sp|P71879|STP_MYCTU Multidrug resistance protein stp OS=Mycobacterium tuberculosis GN=stp PE=1 SV=1//1.90152e-56
MSMEI_2467	15.0313	38.292	-1.3491	0.00010946	0.00022264	sp|Q07121|AMO1_ARTS1 Primary amine oxidase OS=Arthrobacter sp. (strain P1) GN=maoI PE=1 SV=1//0
MSMEI_3903	9.51521	24.2424	-1.3492	0.0020816	0.0030196	sp|A0QZE3|Y3995_MYCS2 Putative hydrolase MSMEG_3995/MSMEI_3903 OS=Mycobacterium smegmatis (strain ATCC 700084 / mc(2)155) GN=MSMEG_3995 PE=1 SV=1//0
MSMEI_1119	11.17	28.4665	-1.3496	0.00084882	0.0013852	sp|P77626|YDCN_ECOLI Uncharacterized HTH-type transcriptional regulator YdcN OS=Escherichia coli (strain K12) GN=ydcN PE=4 SV=1//4.89172e-16
MSMEI_3731	9.51521	24.3342	-1.3547	0.0019902	0.002911	sp|O07576|YHDG_BACSU Uncharacterized amino acid permease YhdG OS=Bacillus subtilis (strain 168) GN=yhdG PE=2 SV=1//1.16026e-09
MSMEI_3246	146.176	374.196	-1.3561	7.0862e-34	7.05e-33	-//-
MSMEI_2183	11.5837	29.6602	-1.3564	0.00063556	0.0010733	sp|P61159|FDHA_METJA Formate dehydrogenase subunit alpha OS=Methanocaldococcus jannaschii (strain ATCC 43067 / DSM 2661 / JAL-1 / JCM 10045 / NBRC 100440) GN=fdhA PE=3 SV=2//4.14674e-26
MSMEI_5825	12.1353	31.1295	-1.3591	0.0004589	0.00080458	sp|Q9HT00|GLMS_HALSA Glutamine--fructose-6-phosphate aminotransferase [isomerizing] OS=Halobacterium salinarum (strain ATCC 700922 / JCM 11081 / NRC-1) GN=glmS PE=3 SV=3//2.9062e-102
MSMEI_5326	8.5499	21.9467	-1.36	0.0032494	0.0044417	sp|P0AEP7|GCL_ECOLI Glyoxylate carboligase OS=Escherichia coli (strain K12) GN=gcl PE=1 SV=2//0
MSMEI_0730	17.3756	44.6281	-1.3609	2.6869e-05	6.0096e-05	sp|P19913|DCML_HYDPS Carbon monoxide dehydrogenase large chain OS=Hydrogenophaga pseudoflava GN=cutL PE=1 SV=2//0
MSMEI_3354	11.5837	29.7521	-1.3609	0.00060794	0.0010349	sp|C3MIE4|BETA_RHISN Choline dehydrogenase OS=Rhizobium sp. (strain NGR234) GN=betA PE=3 SV=1//2.5803e-64
MSMEI_6473	13.6523	35.078	-1.3614	0.00019675	0.00037866	-//-
MSMEI_1161	8.2741	21.3958	-1.3707	0.0035046	0.0047384	sp|P0AFT1|YEBA_SHIFL Uncharacterized metalloprotease YebA OS=Shigella flexneri GN=yebA PE=3 SV=1//6.7649e-06
MSMEI_6468	8.2741	21.3958	-1.3707	0.0035046	0.0047384	sp|P26491|CISY_MYCSM Citrate synthase OS=Mycobacterium smegmatis GN=gltA PE=3 SV=1//0
MSMEI_5240	12.2732	31.7723	-1.3723	0.00037036	0.00066256	sp|P54431|YRKD_BACSU Uncharacterized protein YrkD OS=Bacillus subtilis (strain 168) GN=yrkD PE=4 SV=1//1.54855e-07
MSMEI_2652	17.9272	46.6483	-1.3797	1.5037e-05	3.5046e-05	sp|P13065|PHSL_DESBA Periplasmic [NiFeSe] hydrogenase large subunit OS=Desulfovibrio baculatus PE=1 SV=3//1.14218e-49
MSMEI_3927	11.5837	30.303	-1.3874	0.00046511	0.00081411	sp|P0A0E4|MERA_STAES Mercuric reductase OS=Staphylococcus epidermidis (strain ATCC 12228) GN=merA PE=3 SV=1//8.84692e-39
MSMEI_2773	9.92892	25.9871	-1.3881	0.0011857	0.0018622	sp|P33590|NIKA_ECOLI Nickel-binding periplasmic protein OS=Escherichia coli (strain K12) GN=nikA PE=1 SV=1//2.94033e-23
MSMEI_0151	10.6184	27.9155	-1.3945	0.00075233	0.0012544	sp|P94939|KPYK_MYCIT Pyruvate kinase OS=Mycobacterium intracellulare GN=pyk PE=3 SV=1//5.52391e-160
MSMEI_4273	8.5499	22.6814	-1.4075	0.0022545	0.0032325	sp|O59942|AAP2_NEUCR Amino-acid permease 2 OS=Neurospora crassa (strain ATCC 24698 / 74-OR23-1A / CBS 708.71 / DSM 1257 / FGSC 987) GN=aap-2 PE=2 SV=2//5.96402e-23
MSMEI_2892	8.1362	21.6713	-1.4134	0.0027615	0.0038804	sp|P31679|YAAU_ECOLI Putative metabolite transport protein YaaU OS=Escherichia coli (strain K12) GN=yaaU PE=3 SV=2//1.42877e-85
MSMEI_3640	12.2732	32.6905	-1.4134	0.00023678	0.00044933	sp|A0QYP1|KATG3_MYCS2 Catalase-peroxidase 3 OS=Mycobacterium smegmatis (strain ATCC 700084 / mc(2)155) GN=katG3 PE=3 SV=2//0
MSMEI_3741	9.23941	24.6097	-1.4134	0.0014247	0.0021791	sp|Q93TJ5|HAPMO_PSEFL 4-hydroxyacetophenone monooxygenase OS=Pseudomonas fluorescens GN=hapE PE=1 SV=1//6.18674e-72
MSMEI_3835	10.8942	29.0174	-1.4134	0.00053325	0.00092342	sp|Q8VPD5|AHLLM_RHIRD N-acyl homoserine lactonase AttM OS=Rhizobium radiobacter GN=attM PE=1 SV=1//2.93117e-24
MSMEI_4348	8.5499	22.7732	-1.4134	0.002153	0.0031082	sp|P94369|YXLA_BACSU Putative purine-cytosine permease YxlA OS=Bacillus subtilis (strain 168) GN=yxlA PE=3 SV=1//1.02258e-17
MSMEI_5178	10.6184	28.3746	-1.418	0.00059983	0.0010219	-//-
MSMEI_3531	378.402	1012.03	-1.4193	1.7037e-93	3.9059e-92	-//-
MSMEI_3905	10.7563	28.8338	-1.4226	0.0005283	0.00091559	-//-
MSMEI_5242	11.5837	31.1295	-1.4262	0.00031001	0.00057121	-//-
MSMEI_5354	10.7563	28.9256	-1.4272	0.00050479	0.00087774	sp|P42251|PPBD_BACSU Alkaline phosphatase D OS=Bacillus subtilis (strain 168) GN=phoD PE=1 SV=3//1.89259e-30
MSMEI_0640	7.86039	21.2121	-1.4322	0.0028371	0.0039629	sp|P0ABR7|YEAW_ECOLI Putative dioxygenase subunit alpha YeaW OS=Escherichia coli (strain K12) GN=yeaW PE=3 SV=1//4.40991e-35
MSMEI_1393	9.92892	26.8136	-1.4333	0.00078689	0.0013027	sp|P34698|Y5813_SACEN Uncharacterized MFS-type transporter SACE_5813 OS=Saccharopolyspora erythraea (strain NRRL 23338) GN=SACE_5813 PE=3 SV=2//1.02465e-36
MSMEI_6098	8.2741	22.4059	-1.4372	0.0021115	0.0030545	sp|P31592|GLNA3_RHILP Glutamine synthetase 3 OS=Rhizobium leguminosarum bv. phaseoli GN=glnT PE=1 SV=1//4.09466e-91
MSMEI_3270	8.5499	23.2323	-1.4422	0.0017085	0.0025467	sp|Q4QP40|SIAT_HAEI8 Sialic acid TRAP transporter permease protein SiaT OS=Haemophilus influenzae (strain 86-028NP) GN=siaT PE=3 SV=1//1.03414e-16
MSMEI_5190	8.412	22.865	-1.4426	0.0018556	0.002735	sp|Q07838|AMDA_MYCSM Acetamidase OS=Mycobacterium smegmatis GN=amdA PE=1 SV=2//0
MSMEI_3962	10.2047	27.8237	-1.4471	0.00058236	0.00099618	sp|O33822|AAT_THEAQ Aspartate aminotransferase OS=Thermus aquaticus GN=aspC PE=3 SV=1//7.29015e-24
MSMEI_3503	12.8249	35.078	-1.4516	0.00010909	0.0002221	sp|O53735|MMPL4_MYCTU Putative membrane protein mmpL4 OS=Mycobacterium tuberculosis GN=mmpL4 PE=3 SV=1//0
MSMEI_5477	8.412	23.0487	-1.4542	0.0016906	0.002526	sp|P0ABR7|YEAW_ECOLI Putative dioxygenase subunit alpha YeaW OS=Escherichia coli (strain K12) GN=yeaW PE=3 SV=1//2.19088e-17
MSMEI_2154	10.4805	28.8338	-1.46	0.00043109	0.00076151	sp|P66782|Y1385_MYCBO Uncharacterized oxidoreductase Mb1385 OS=Mycobacterium bovis (strain ATCC BAA-935 / AF2122/97) GN=fabG2 PE=3 SV=1//6.34504e-147
MSMEI_6642	7.72249	21.3039	-1.464	0.0024394	0.0034764	sp|O31680|YKVO_BACSU Uncharacterized oxidoreductase YkvO OS=Bacillus subtilis (strain 168) GN=ykvO PE=3 SV=1//9.7735e-65
MSMEI_4002	11.17	30.854	-1.4658	0.00026214	0.00049235	sp|Q1RE95|GSIB_ECOUT Glutathione-binding protein GsiB OS=Escherichia coli (strain UTI89 / UPEC) GN=gsiB PE=3 SV=2//4.06535e-28
MSMEI_4517	11.0321	30.4867	-1.4665	0.00028424	0.00053008	sp|Q60366|Y058_METJA Putative ammonium transporter MJ0058 OS=Methanocaldococcus jannaschii (strain ATCC 43067 / DSM 2661 / JAL-1 / JCM 10045 / NBRC 100440) GN=MJ0058 PE=3 SV=1//1.52909e-38
MSMEI_4601	7.30879	20.202	-1.4668	0.0031295	0.0043002	sp|Q0S7V2|KSTR2_RHOSR HTH-type transcriptional repressor KstR2 OS=Rhodococcus sp. (strain RHA1) GN=kstR2 PE=1 SV=1//5.20665e-11
MSMEI_4864	20.6852	57.2084	-1.4676	6.5608e-07	1.8089e-06	-//-
MSMEI_2838	10.7563	29.7521	-1.4678	0.00033424	0.00060669	sp|P76350|SHIA_ECOLI Shikimate transporter OS=Escherichia coli (strain K12) GN=shiA PE=3 SV=1//1.42924e-56
MSMEI_0406	654.619	1813.31	-1.4699	4.7567e-173	2.3888e-171	-//-
MSMEI_2096	7.44669	20.6612	-1.4722	0.002747	0.0038626	-//-
MSMEI_0889	338.549	939.669	-1.4728	8.6653e-91	1.8842e-89	sp|P0A5H3|ACEA_MYCTU Isocitrate lyase OS=Mycobacterium tuberculosis GN=icl PE=1 SV=1//0
MSMEI_5418	10.6184	29.4766	-1.473	0.00034613	0.00062558	sp|Q49WS9|Y1627_STAS1 Uncharacterized oxidoreductase SSP1627 OS=Staphylococcus saprophyticus subsp. saprophyticus (strain ATCC 15305 / DSM 20229) GN=SSP1627 PE=3 SV=1//2.65816e-27
MSMEI_0017	8.1362	22.6814	-1.4791	0.0016531	0.0024764	sp|A3DCX5|FMT_CLOTH Methionyl-tRNA formyltransferase OS=Clostridium thermocellum (strain ATCC 27405 / DSM 1237) GN=fmt PE=3 SV=1//3.9876e-44
MSMEI_1946	7.17088	20.0184	-1.4811	0.0030935	0.0042617	-//-
MSMEI_0150	7.03298	19.6511	-1.4824	0.0033619	0.0045747	sp|Q987N5|PANE_RHILO Putative 2-dehydropantoate 2-reductase OS=Rhizobium loti (strain MAFF303099) GN=mll6982 PE=3 SV=1//1.18731e-95
MSMEI_2006	7.03298	19.6511	-1.4824	0.0033619	0.0045747	sp|O53307|NUOM_MYCTU NADH-quinone oxidoreductase subunit M OS=Mycobacterium tuberculosis GN=nuoM PE=3 SV=2//0
MSMEI_6126	25.9255	72.5436	-1.4845	1.708e-08	5.5508e-08	sp|Q8DF11|DADA_VIBVU D-amino acid dehydrogenase small subunit OS=Vibrio vulnificus (strain CMCP6) GN=dadA PE=3 SV=1//1.51418e-22
MSMEI_1195	8.8257	24.7016	-1.4848	0.00099808	0.001596	sp|P0C559|GYRB_MYCSM DNA gyrase subunit B OS=Mycobacterium smegmatis GN=gyrB PE=3 SV=1//0
MSMEI_3186	11.8595	33.2415	-1.4869	0.00013288	0.00026316	sp|Q5LX21|UGPC_RUEPO sn-glycerol-3-phosphate import ATP-binding protein UgpC OS=Ruegeria pomeroyi (strain ATCC 700808 / DSM 15171 / DSS-3) GN=ugpC PE=3 SV=1//1.6958e-85
MSMEI_6177	20.1336	56.4738	-1.488	6.2758e-07	1.7371e-06	sp|P42406|HXLR_BACSU HTH-type transcriptional activator HxlR OS=Bacillus subtilis (strain 168) GN=hxlR PE=1 SV=3//3.91271e-24
MSMEI_5348	16.824	47.1993	-1.4882	5.2252e-06	1.292e-05	-//-
MSMEI_1120	7.58459	21.3958	-1.4962	0.0020921	0.0030286	sp|P07661|CITA_ECOLX Citrate-proton symporter OS=Escherichia coli GN=citA PE=3 SV=1//1.0663e-46
MSMEI_6529	8.5499	24.1506	-1.4981	0.0010703	0.0016943	sp|Q51955|PCAK_PSEPU 4-hydroxybenzoate transporter PcaK OS=Pseudomonas putida GN=pcaK PE=1 SV=1//4.04659e-81
MSMEI_1947	9.10151	25.7117	-1.4982	0.00073636	0.0012307	sp|P45857|ACDB_BACSU Acyl-CoA dehydrogenase OS=Bacillus subtilis (strain 168) GN=mmgC PE=2 SV=3//1.42796e-80
MSMEI_0180	15.8587	44.8117	-1.4986	8.3065e-06	1.9954e-05	sp|O53735|MMPL4_MYCTU Putative membrane protein mmpL4 OS=Mycobacterium tuberculosis GN=mmpL4 PE=3 SV=1//0
MSMEI_2814	7.03298	19.9265	-1.5025	0.0029136	0.0040429	sp|P32382|NADO_THEBR NADH oxidase OS=Thermoanaerobacter brockii PE=1 SV=1//1.84782e-32
MSMEI_0462	9.92892	28.191	-1.5055	0.00039283	0.00069861	sp|Q88BX8|GLMS_PSEPK Glutamine--fructose-6-phosphate aminotransferase [isomerizing] OS=Pseudomonas putida (strain KT2440) GN=glmS PE=3 SV=2//3.09781e-118
MSMEI_6319	7.17088	20.3857	-1.5073	0.0025565	0.0036262	sp|O34660|ALDH4_BACSU Putative aldehyde dehydrogenase DhaS OS=Bacillus subtilis (strain 168) GN=dhaS PE=3 SV=1//8.23376e-74
MSMEI_3961	7.03298	20.0184	-1.5091	0.0027774	0.0038949	sp|Q01399|DEH2_MORSB Haloacetate dehalogenase H-2 OS=Moraxella sp. (strain B) GN=dehH2 PE=1 SV=1//1.79516e-13
MSMEI_5578	10.0668	28.742	-1.5136	0.00032991	0.00060038	sp|P94575|ALLP_BACSU Probable allantoin permease OS=Bacillus subtilis (strain 168) GN=pucI PE=2 SV=1//4.72257e-75
MSMEI_1977	8.1362	23.2323	-1.5137	0.001245	0.0019452	sp|P71364|Y1015_HAEIN Uncharacterized permease HI_1015 OS=Haemophilus influenzae (strain ATCC 51907 / DSM 11121 / KW20 / Rd) GN=HI_1015 PE=3 SV=1//1.01064e-25
MSMEI_5813	10.7563	30.7622	-1.516	0.00020067	0.00038548	-//-
MSMEI_5854	7.30879	20.9366	-1.5183	0.0021389	0.0030921	sp|P45857|ACDB_BACSU Acyl-CoA dehydrogenase OS=Bacillus subtilis (strain 168) GN=mmgC PE=2 SV=3//5.88184e-26
MSMEI_5507	14.066	40.3122	-1.519	2.0314e-05	4.647e-05	sp|Q46N53|HPSN_CUPPJ Sulfopropanediol 3-dehydrogenase OS=Cupriavidus pinatubonensis (strain JMP134 / LMG 1197) GN=hpsN PE=1 SV=1//7.30232e-124
MSMEI_5965	6.48138	18.641	-1.5241	0.0036898	0.0049476	sp|P23847|DPPA_ECOLI Periplasmic dipeptide transport protein OS=Escherichia coli (strain K12) GN=dppA PE=1 SV=1//1.7606e-28
MSMEI_2745	7.72249	22.2222	-1.5249	0.0015185	0.0023074	sp|P64934|Y2102_MYCBO Uncharacterized protein Mb2102c OS=Mycobacterium bovis (strain ATCC BAA-935 / AF2122/97) GN=Mb2102c PE=4 SV=1//1.08343e-09
MSMEI_4713	7.86039	22.6814	-1.5288	0.0013336	0.0020622	sp|Q8R5M5|ACMSD_RAT 2-amino-3-carboxymuconate-6-semialdehyde decarboxylase OS=Rattus norvegicus GN=Acmsd PE=1 SV=1//4.03598e-07
MSMEI_1580	6.48138	18.7328	-1.5312	0.0035155	0.0047445	-//-
MSMEI_3974	22.478	65.4729	-1.5424	4.2526e-08	1.3347e-07	-//-
MSMEI_2164	7.30879	21.3039	-1.5434	0.0017652	0.0026219	sp|O31826|YNGI_BACSU Putative acyl-CoA synthetase YngI OS=Bacillus subtilis (strain 168) GN=yngI PE=3 SV=1//2.26574e-46
MSMEI_3890	7.99829	23.3241	-1.5441	0.0010647	0.0016875	sp|Q9UHK6|AMACR_HUMAN Alpha-methylacyl-CoA racemase OS=Homo sapiens GN=AMACR PE=1 SV=2//4.01075e-51
MSMEI_2796	6.89508	20.1102	-1.5443	0.0023715	0.0033883	sp|A0R4R3|KSHA_MYCS2 3-ketosteroid-9-alpha-monooxygenase oxygenase subunit OS=Mycobacterium smegmatis (strain ATCC 700084 / mc(2)155) GN=kshA PE=1 SV=1//2.8399e-157
MSMEI_1500	17.9272	52.3416	-1.5458	9.2885e-07	2.5279e-06	sp|O06264|ECCC4_MYCTU ESX-4 secretion system protein EccC4 OS=Mycobacterium tuberculosis GN=eccC4 PE=3 SV=1//0
MSMEI_1130	7.03298	20.5693	-1.5483	0.0020808	0.0030196	sp|P54950|YXEK_BACSU Putative monooxygenase YxeK OS=Bacillus subtilis (strain 168) GN=yxeK PE=3 SV=1//1.25335e-148
MSMEI_3876	8.412	24.6097	-1.5487	0.00075772	0.0012604	sp|Q6MRL7|GATA_BDEBA Glutamyl-tRNA(Gln) amidotransferase subunit A OS=Bdellovibrio bacteriovorus (strain ATCC 15356 / DSM 50701 / NCIB 9529 / HD100) GN=gatA PE=3 SV=1//6.72788e-49
MSMEI_2947	6554.74	19230.8	-1.5528	0	0	-//-
MSMEI_4751	7.44669	21.8549	-1.5533	0.0014767	0.0022554	sp|Q65FT5|MENE_BACLD 2-succinylbenzoate--CoA ligase OS=Bacillus licheniformis (strain DSM 13 / ATCC 14580) GN=menE PE=3 SV=1//6.56874e-53
MSMEI_3999	6.61928	19.5592	-1.5631	0.0025381	0.0036025	sp|P33916|YEJF_ECOLI Uncharacterized ABC transporter ATP-binding protein YejF OS=Escherichia coli (strain K12) GN=yejF PE=3 SV=1//1.41576e-27
MSMEI_5798	6.20557	18.3655	-1.5654	0.0034152	0.0046383	-//-
MSMEI_5863	8.8257	26.1708	-1.5682	0.00046781	0.00081815	sp|P19780|YIS1_STRCO Insertion element IS110 uncharacterized 43.6 kDa protein OS=Streptomyces coelicolor (strain ATCC BAA-471 / A3(2) / M145) GN=SCO1005 PE=4 SV=1//8.19947e-08
MSMEI_4464	23.857	71.258	-1.5786	6.81e-09	2.3167e-08	sp|O28852|Y1420_ARCFU Uncharacterized protein AF_1420 OS=Archaeoglobus fulgidus (strain ATCC 49558 / VC-16 / DSM 4304 / JCM 9628 / NBRC 100126) GN=AF_1420 PE=3 SV=1//1.44588e-70
MSMEI_0450	15.0313	44.9954	-1.5818	4.0129e-06	1.0149e-05	sp|O53735|MMPL4_MYCTU Putative membrane protein mmpL4 OS=Mycobacterium tuberculosis GN=mmpL4 PE=3 SV=1//0
MSMEI_5721	8.1362	24.4261	-1.586	0.00066808	0.0011228	sp|D7REY3|CDHA_PSEU3 Caffeine dehydrogenase subunit alpha OS=Pseudomonas sp. (strain CBB1) GN=cdhA PE=1 SV=1//3.22473e-114
MSMEI_4497	6.20557	18.641	-1.5868	0.0029473	0.0040853	sp|Q9F5P4|DNAB_MYCIT Replicative DNA helicase (Fragment) OS=Mycobacterium intracellulare GN=dnaB PE=3 SV=1//2.95809e-118
MSMEI_6283	7.72249	23.2323	-1.589	0.00089427	0.0014498	sp|O06984|YVDB_BACSU Putative sulfate transporter YvdB OS=Bacillus subtilis (strain 168) GN=yvdB PE=3 SV=1//1.80539e-10
MSMEI_2919	6.61928	19.9265	-1.5899	0.0020874	0.0030238	sp|Q8TDX5|ACMSD_HUMAN 2-amino-3-carboxymuconate-6-semialdehyde decarboxylase OS=Homo sapiens GN=ACMSD PE=1 SV=1//1.94367e-06
MSMEI_5853	6.61928	19.9265	-1.5899	0.0020874	0.0030238	sp|O31826|YNGI_BACSU Putative acyl-CoA synthetase YngI OS=Bacillus subtilis (strain 168) GN=yngI PE=3 SV=1//4.48587e-93
MSMEI_5783	15.5829	46.9238	-1.5904	2.3201e-06	6.065e-06	sp|O07610|LCFB_BACSU Long-chain-fatty-acid--CoA ligase OS=Bacillus subtilis (strain 168) GN=lcfB PE=2 SV=2//4.31976e-21
MSMEI_3243	113.355	341.598	-1.5914	3.1048e-37	3.3583e-36	-//-
MSMEI_0699	7.86039	23.6915	-1.5917	0.00078557	0.0013016	sp|P76350|SHIA_ECOLI Shikimate transporter OS=Escherichia coli (strain K12) GN=shiA PE=3 SV=1//1.61956e-86
MSMEI_2181	7.58459	22.865	-1.592	0.00096991	0.0015557	sp|Q0II68|ACMSD_BOVIN 2-amino-3-carboxymuconate-6-semialdehyde decarboxylase OS=Bos taurus GN=ACMSD PE=2 SV=1//4.34361e-08
MSMEI_4834	11.3079	34.2516	-1.5988	5.1659e-05	0.00010984	-//-
MSMEI_4438	6.89508	20.9366	-1.6024	0.00153	0.0023199	sp|E9JFX9|DMOA_HYPSL Dimethyl-sulfide monooxygenase OS=Hyphomicrobium sulfonivorans GN=dmoA PE=1 SV=1//1.67586e-132
MSMEI_4518	8.8257	26.8136	-1.6032	0.00033417	0.00060669	sp|Q60366|Y058_METJA Putative ammonium transporter MJ0058 OS=Methanocaldococcus jannaschii (strain ATCC 43067 / DSM 2661 / JAL-1 / JCM 10045 / NBRC 100440) GN=MJ0058 PE=3 SV=1//1.07223e-38
MSMEI_5481	6.61928	20.1102	-1.6032	0.0018922	0.0027811	sp|P38135|FADK_ECOLI Short-chain-fatty-acid--CoA ligase OS=Escherichia coli (strain K12) GN=fadK PE=1 SV=3//2.05132e-81
MSMEI_1527	7.58459	23.1405	-1.6093	0.00083812	0.0013735	sp|P74334|ACOX_SYNY3 Apocarotenoid-15,15&apos;-oxygenase OS=Synechocystis sp. (strain PCC 6803 / Kazusa) GN=sll1541 PE=1 SV=1//3.42399e-68
MSMEI_1971	49.7825	152.158	-1.6119	1.0114e-17	5.8443e-17	sp|P0A5Y0|MODA_MYCTU Molybdate-binding protein OS=Mycobacterium tuberculosis GN=modA PE=3 SV=1//1.52413e-77
MSMEI_0700	6.89508	21.2121	-1.6212	0.0013203	0.0020432	sp|C0SPB0|YTCI_BACSU Uncharacterized acyl--CoA ligase YtcI OS=Bacillus subtilis (strain 168) GN=ytcI PE=3 SV=1//4.35664e-55
MSMEI_5256	9.79102	30.2112	-1.6256	0.00012374	0.00024738	sp|P63685|CTPD_MYCTU Probable cation-transporting P-type ATPase D OS=Mycobacterium tuberculosis GN=ctpD PE=3 SV=1//0
MSMEI_6536	8.412	26.079	-1.6324	0.0003501	0.00063167	sp|Q51955|PCAK_PSEPU 4-hydroxybenzoate transporter PcaK OS=Pseudomonas putida GN=pcaK PE=1 SV=1//3.67406e-61
MSMEI_2153	11.0321	34.2516	-1.6345	4.1276e-05	8.9017e-05	sp|O34421|ACDC_BACSU Probable acyl-CoA dehydrogenase YngJ OS=Bacillus subtilis (strain 168) GN=yngJ PE=3 SV=1//8.20584e-75
MSMEI_5695	6.61928	20.5693	-1.6357	0.0014785	0.0022564	sp|Q0S7M1|CP125_RHOSR Steroid C26-monooxygenase OS=Rhodococcus sp. (strain RHA1) GN=cyp125 PE=1 SV=1//4.60113e-175
MSMEI_2177	6.06767	19.0083	-1.6474	0.0021516	0.0031082	sp|B2HI05|FAC19_MYCMM Long-chain-fatty-acid--CoA ligase FadD19 OS=Mycobacterium marinum (strain ATCC BAA-535 / M) GN=fadD19_1 PE=3 SV=1//1.14022e-79
MSMEI_1727	365.164	1144.9	-1.6486	1.5662e-125	4.7876e-124	-//-
Novel00003	21.5127	67.4931	-1.6496	7.1888e-09	2.4299e-08	-//-
MSMEI_3632	7.72249	24.2424	-1.6504	0.00052257	0.00090715	-//-
MSMEI_2507	7.44669	23.416	-1.6528	0.00064448	0.0010857	sp|P64746|Y916_MYCBO Uncharacterized monooxygenase Mb0916 OS=Mycobacterium bovis (strain ATCC BAA-935 / AF2122/97) GN=Mb0916 PE=3 SV=1//1.16336e-88
Novel00078	75.9838	239.669	-1.6573	7.9182e-28	6.8446e-27	-//-
MSMEI_1377	13.2386	41.8733	-1.6613	4.73e-06	1.1778e-05	sp|Q797A7|YFNA_BACSU Uncharacterized amino acid permease YfnA OS=Bacillus subtilis (strain 168) GN=yfnA PE=3 SV=1//3.00097e-102
MSMEI_0682	83.8442	265.657	-1.6638	8.5116e-31	7.9086e-30	sp|C1DE64|HSCA_AZOVD Chaperone protein HscA homolog OS=Azotobacter vinelandii (strain DJ / ATCC BAA-1303) GN=hscA PE=3 SV=1//1.2885e-07
MSMEI_3187	17.5135	55.6474	-1.6678	1.2384e-07	3.7104e-07	sp|P76015|DHAK_ECOLI PTS-dependent dihydroxyacetone kinase, dihydroxyacetone-binding subunit DhaK OS=Escherichia coli (strain K12) GN=dhaK PE=1 SV=2//2.14961e-47
MSMEI_6552	9.23941	29.3848	-1.6692	0.00012094	0.00024248	sp|Q9ASS7|CAAT2_ARATH Cationic amino acid transporter 2, vacuolar OS=Arabidopsis thaliana GN=CAT2 PE=1 SV=1//2.59495e-07
MSMEI_3306	7.03298	22.4977	-1.6776	0.0007425	0.00124	sp|P76350|SHIA_ECOLI Shikimate transporter OS=Escherichia coli (strain K12) GN=shiA PE=3 SV=1//4.67932e-82
MSMEI_4739	6.06767	19.4674	-1.6818	0.0016746	0.0025068	sp|A0R4S9|3O1D_MYCS2 3-oxosteroid 1-dehydrogenase OS=Mycobacterium smegmatis (strain ATCC 700084 / mc(2)155) GN=ksdD PE=1 SV=1//4.83412e-142
MSMEI_3244	32.8206	105.326	-1.6822	2.6566e-13	1.2155e-12	-//-
MSMEI_4600	13.1007	42.0569	-1.6827	3.8296e-06	9.7199e-06	sp|Q3ULD5|MCCB_MOUSE Methylcrotonoyl-CoA carboxylase beta chain, mitochondrial OS=Mus musculus GN=Mccc2 PE=2 SV=1//0
MSMEI_4594	53.9195	173.462	-1.6857	5.8001e-21	3.7992e-20	sp|O06160|BKDB_MYCTU 3-methyl-2-oxobutanoate dehydrogenase subunit beta OS=Mycobacterium tuberculosis GN=bkdB PE=1 SV=1//0
MSMEI_2186	7.44669	23.9669	-1.6864	0.00047889	0.00083545	sp|O34374|YJIB_BACSU Putative cytochrome P450 YjiB OS=Bacillus subtilis (strain 168) GN=yjiB PE=3 SV=1//3.06345e-54
MSMEI_6354	5.65397	18.2736	-1.6924	0.0022454	0.0032217	-//-
MSMEI_2184	6.61928	21.3958	-1.6926	0.00094429	0.0015227	sp|O34660|ALDH4_BACSU Putative aldehyde dehydrogenase DhaS OS=Bacillus subtilis (strain 168) GN=dhaS PE=3 SV=1//7.55443e-80
MSMEI_4313	6.75718	21.9467	-1.6995	0.00078854	0.0013044	sp|Q9PJI3|DLDH_CHLMU Dihydrolipoyl dehydrogenase OS=Chlamydia muridarum (strain MoPn / Nigg) GN=lpdA PE=3 SV=1//6.44161e-43
MSMEI_2007	8.412	27.3645	-1.7018	0.00017601	0.00034216	sp|O86350|NUOL_MYCTU NADH-quinone oxidoreductase subunit L OS=Mycobacterium tuberculosis GN=nuoL PE=3 SV=1//0
MSMEI_1094	5.79187	19.0083	-1.7145	0.0016909	0.002526	sp|Q7MND7|DADA_VIBVY D-amino acid dehydrogenase small subunit OS=Vibrio vulnificus (strain YJ016) GN=dadA PE=3 SV=2//3.1469e-29
MSMEI_3323	5.10236	16.8044	-1.7196	0.0031052	0.0042723	sp|Q8X691|CODB_ECO57 Cytosine permease OS=Escherichia coli O157:H7 GN=codB PE=3 SV=1//1.85956e-29
MSMEI_1927	12.1353	40.0367	-1.7221	4.9178e-06	1.2217e-05	sp|P22869|MEMA_METCA Methane monooxygenase component A alpha chain OS=Methylococcus capsulatus (strain ATCC 33009 / NCIMB 11132 / Bath) GN=mmoX PE=1 SV=3//1.67328e-60
MSMEI_4484	4.82656	16.0698	-1.7353	0.0036518	0.0049059	-//-
MSMEI_6609	6.75718	22.5895	-1.7412	0.0005544	0.00095533	sp|Q46892|YGBN_ECOLI Inner membrane permease YgbN OS=Escherichia coli (strain K12) GN=ygbN PE=1 SV=1//7.31002e-46
MSMEI_2810	9.65311	32.4151	-1.7476	3.3977e-05	7.4649e-05	sp|P55487|Y4ID_RHISN Uncharacterized monooxygenase y4iD OS=Rhizobium sp. (strain NGR234) GN=NGR_a03290 PE=3 SV=1//9.81471e-98
MSMEI_3960	19.9957	67.3094	-1.7511	2.233e-09	7.8497e-09	sp|P76350|SHIA_ECOLI Shikimate transporter OS=Escherichia coli (strain K12) GN=shiA PE=3 SV=1//3.49442e-76
MSMEI_2643	7.44669	25.1607	-1.7565	0.00024985	0.00047136	sp|Q55638|HYPF_SYNY3 Carbamoyltransferase HypF OS=Synechocystis sp. (strain PCC 6803 / Kazusa) GN=hypF PE=3 SV=1//1.73432e-161
MSMEI_3183	17.6514	60.0551	-1.7665	1.3746e-08	4.5021e-08	sp|P55602|Y4OQ_RHISN Probable ABC transporter permease protein y4oQ OS=Rhizobium sp. (strain NGR234) GN=NGR_a02190 PE=3 SV=1//7.2096e-46
MSMEI_3971	4.96446	16.9881	-1.7748	0.0024691	0.0035093	-//-
MSMEI_0486	7.58459	25.9871	-1.7767	0.00017954	0.00034838	-//-
MSMEI_5505	10.3426	35.7208	-1.7882	1.0427e-05	2.4821e-05	sp|P94369|YXLA_BACSU Putative purine-cytosine permease YxlA OS=Bacillus subtilis (strain 168) GN=yxlA PE=3 SV=1//2.41963e-71
Novel00008	27.1666	94.4903	-1.7983	6.3611e-13	2.8127e-12	-//-
Novel00089	352.339	1228.74	-1.8021	9.3319e-149	3.6449e-147	sp|O53625|Y0080_MYCTU Uncharacterized protein Rv0080/MT0087 OS=Mycobacterium tuberculosis GN=Rv0080 PE=2 SV=1//4.40235e-15
MSMEI_1043	37.785	132.415	-1.8092	1.3041e-17	7.4946e-17	-//-
MSMEI_2885	24.9602	87.6033	-1.8114	3.5621e-12	1.5026e-11	sp|P40829|GABT_MYCLE 4-aminobutyrate aminotransferase OS=Mycobacterium leprae (strain TN) GN=gabT PE=3 SV=1//0
MSMEI_3448	9.23941	32.5069	-1.8149	2.2319e-05	5.0563e-05	-//-
MSMEI_1151	8.8257	31.405	-1.8312	2.8044e-05	6.2516e-05	sp|A0QRN6|HUTI_MYCS2 Imidazolonepropionase OS=Mycobacterium smegmatis (strain ATCC 700084 / mc(2)155) GN=hutI PE=1 SV=1//0
MSMEI_0147	7.44669	26.5381	-1.8334	0.00011662	0.00023455	sp|P0C188|PNTB_RHORU NAD(P) transhydrogenase subunit beta OS=Rhodospirillum rubrum GN=pntB PE=1 SV=1//9.79659e-97
MSMEI_6699	4.27495	15.2433	-1.8342	0.0034897	0.0047242	sp|O05494|YDHC_BACSU Uncharacterized HTH-type transcriptional regulator YdhC OS=Bacillus subtilis (strain 168) GN=ydhC PE=4 SV=1//9.78403e-10
MSMEI_5867	6.89508	24.8852	-1.8516	0.00017552	0.00034152	sp|P76350|SHIA_ECOLI Shikimate transporter OS=Escherichia coli (strain K12) GN=shiA PE=3 SV=1//7.85105e-86
MSMEI_1197	7.03298	25.4362	-1.8547	0.00014668	0.0002886	sp|P40400|SSUA_BACSU Putative aliphatic sulfonates-binding protein OS=Bacillus subtilis (strain 168) GN=ssuA PE=2 SV=1//9.04629e-13
MSMEI_0409	5.10236	18.4573	-1.855	0.0012191	0.0019103	-//-
MSMEI_5237	6.61928	24.0588	-1.8618	0.00021535	0.00041218	sp|Q9C8L4|GLO2O_ARATH Hydroxyacylglutathione hydrolase 3, mitochondrial OS=Arabidopsis thaliana GN=GLY3 PE=1 SV=3//3.21321e-18
Novel00036	518.924	1893.94	-1.8678	1.8402e-237	1.2129e-235	-//-
MSMEI_3245	21.6506	80.7162	-1.8985	7.3234e-12	3.0228e-11	sp|Q9RJ87|Y678_STRCO UPF0337 protein SCO0678 OS=Streptomyces coelicolor (strain ATCC BAA-471 / A3(2) / M145) GN=SCO0678 PE=3 SV=1//6.95499e-09
MSMEI_2116	3.99915	15.2433	-1.9304	0.0026585	0.0037482	sp|P0ABQ2|GARR_ECOLI 2-hydroxy-3-oxopropionate reductase OS=Escherichia coli (strain K12) GN=garR PE=1 SV=1//9.93693e-39
MSMEI_4595	57.3671	219.559	-1.9363	3.2072e-30	2.9284e-29	sp|O06161|BKDA_MYCTU 3-methyl-2-oxobutanoate dehydrogenase subunit alpha OS=Mycobacterium tuberculosis GN=bkdA PE=1 SV=1//7.5613e-176
MSMEI_1972	37.3713	144.904	-1.9551	1.0713e-20	6.9528e-20	-//-
MSMEI_3242	15.3071	59.5041	-1.9588	2.1767e-09	7.6645e-09	-//-
Novel00074	65.3654	258.769	-1.9851	3.0853e-36	3.1899e-35	sp|A0QZ48|PUP_MYCS2 Prokaryotic ubiquitin-like protein Pup OS=Mycobacterium smegmatis (strain ATCC 700084 / mc(2)155) GN=pup PE=1 SV=1//1.80055e-13
Novel00075	38.7504	156.566	-2.0145	6.5177e-23	4.6131e-22	sp|A0QZ54|ARC_MYCS2 Proteasome-associated ATPase OS=Mycobacterium smegmatis (strain ATCC 700084 / mc(2)155) GN=mpa PE=1 SV=1//2.67206e-41
MSMEI_2905	4.96446	20.2938	-2.0313	0.00036548	0.0006555	sp|P21628|BRAE_PSEAE High-affinity branched-chain amino acid transport system permease protein BraE OS=Pseudomonas aeruginosa (strain ATCC 15692 / PAO1 / 1C / PRS 101 / LMG 12228) GN=braE PE=3 SV=1//5.09701e-07
MSMEI_2687	255.532	1076.12	-2.0743	7.3417e-152	3.0363e-150	-//-
Novel00108	36.6818	154.729	-2.0766	2.3506e-23	1.6863e-22	sp|Q97FE0|MCAT_CLOAB Probable manganese catalase OS=Clostridium acetobutylicum (strain ATCC 824 / DSM 792 / JCM 1419 / LMG 5710 / VKM B-1787) GN=CA_C2800 PE=3 SV=1//1.58748e-20
Novel00037	1306.48	5516.8	-2.0781	0	0	-//-
MSMEI_3204	30.4763	131.864	-2.1133	1.7422e-20	1.1169e-19	-//-
MSMEI_5417	7.58459	32.8742	-2.1158	3.572e-06	9.077e-06	sp|Q49WS9|Y1627_STAS1 Uncharacterized oxidoreductase SSP1627 OS=Staphylococcus saprophyticus subsp. saprophyticus (strain ATCC 15305 / DSM 20229) GN=SSP1627 PE=3 SV=1//2.00509e-33
MSMEI_3184	9.23941	40.404	-2.1286	2.5419e-07	7.4051e-07	sp|O32154|YURM_BACSU Probable ABC transporter permease protein YurM OS=Bacillus subtilis (strain 168) GN=yurM PE=3 SV=1//5.58801e-23
MSMEI_5531	18.8925	86.2259	-2.1903	2.1294e-14	1.0349e-13	sp|P65528|FPRB_MYCTU Probable ferredoxin/ferredoxin--NADP reductase OS=Mycobacterium tuberculosis GN=fprB PE=3 SV=1//0
MSMEI_1152	14.3418	66.7585	-2.2187	1.2942e-11	5.2798e-11	sp|Q82I33|HUTH_STRAW Histidine ammonia-lyase OS=Streptomyces avermitilis (strain ATCC 31267 / DSM 46492 / JCM 5070 / NCIMB 12804 / NRRL 8165 / MA-4680) GN=hutH PE=3 SV=2//0
Novel00060	24.4086	121.396	-2.3143	1.1127e-20	7.1771e-20	-//-
MSMEI_5209	3.99915	20.1102	-2.3302	0.00014002	0.00027575	-//-
MSMEI_1150	6.20557	31.5886	-2.3478	1.663e-06	4.4121e-06	sp|Q9I6Z0|OXODE_PSEAE 8-oxoguanine deaminase OS=Pseudomonas aeruginosa (strain ATCC 15692 / PAO1 / 1C / PRS 101 / LMG 12228) GN=PA0142 PE=1 SV=1//4.33471e-18
Novel00098	56.6776	295.684	-2.3832	2.4321e-49	3.2883e-48	-//-
Novel00065	38.0608	201.653	-2.4055	1.6963e-34	1.72e-33	-//-
MSMEI_1379	7.44669	39.4858	-2.4067	5.9126e-08	1.8312e-07	sp|Q09359|YS11_CAEEL Uncharacterized protein ZK1307.1 OS=Caenorhabditis elegans GN=ZK1307.1 PE=2 SV=1//1.22423e-38
MSMEI_1459	7.30879	39.6694	-2.4403	4.4844e-08	1.4012e-07	sp|P95649|CBBY_RHOSH Protein CbbY OS=Rhodobacter sphaeroides GN=cbbY PE=3 SV=1//6.59642e-06
sRNA00066	23.3054	127.456	-2.4513	8.5932e-23	6.0415e-22	-//-
MSMEI_2597	5.24026	28.8338	-2.46	2.8401e-06	7.3141e-06	sp|O07920|AZLB_BACSU Transcriptional regulator AzlB OS=Bacillus subtilis (strain 168) GN=azlB PE=4 SV=1//7.87929e-24
Novel00116	15.3071	84.9403	-2.4722	7.9375e-16	4.2167e-15	-//-
sRNA00150	10.7563	61.5243	-2.516	4.7567e-12	1.9867e-11	-//-
MSMEI_2067	4.96446	28.5583	-2.5242	2.3953e-06	6.2295e-06	-//-
Novel00066	18.0651	105.05	-2.5398	1.1592e-19	7.2553e-19	sp|O86564|SDHL_STRCO L-serine dehydratase OS=Streptomyces coelicolor (strain ATCC BAA-471 / A3(2) / M145) GN=sdaA PE=3 SV=1//1.36845e-12
MSMEI_1788	1.65482	10.8356	-2.711	0.0026849	0.0037803	-//-
MSMEI_5532	37.6471	249.128	-2.7263	3.385e-47	4.4903e-46	sp|P0A5D6|Y909_MYCBO Uncharacterized protein Mb0909 OS=Mycobacterium bovis (strain ATCC BAA-935 / AF2122/97) GN=Mb0909 PE=4 SV=1//0
MSMEI_3447	7.44669	52.8007	-2.8259	1.5118e-11	6.132e-11	sp|P67742|Y601_MYCBO Uncharacterized HTH-type transcriptional regulator Mb0601 OS=Mycobacterium bovis (strain ATCC BAA-935 / AF2122/97) GN=Mb0601 PE=4 SV=1//4.96619e-80
MSMEI_1146	11.7216	83.3792	-2.8305	2.1725e-17	1.2418e-16	sp|P94369|YXLA_BACSU Putative purine-cytosine permease YxlA OS=Bacillus subtilis (strain 168) GN=yxlA PE=3 SV=1//2.18685e-86
Novel00054	66.0549	479.614	-2.8601	7.4268e-93	1.6844e-91	-//-
Novel00113	94.0489	685.95	-2.8666	3.2128e-132	1.0588e-130	-//-
Novel00039	47.0245	355.923	-2.9201	1.4346e-70	2.5642e-69	-//-
Novel00077	22.6159	177.135	-2.9694	1.746e-36	1.8322e-35	sp|A0QZ54|ARC_MYCS2 Proteasome-associated ATPase OS=Mycobacterium smegmatis (strain ATCC 700084 / mc(2)155) GN=mpa PE=1 SV=1//1.65741e-35
MSMEI_5396	85.9127	705.05	-3.0368	2.7251e-142	9.9097e-141	sp|P0A5D6|Y909_MYCBO Uncharacterized protein Mb0909 OS=Mycobacterium bovis (strain ATCC BAA-935 / AF2122/97) GN=Mb0909 PE=4 SV=1//9.79017e-25
MSMEI_1744	95.4279	822.222	-3.107	1.5009e-168	7.1946e-167	-//-
MSMEI_1378	6.34347	55.4637	-3.1282	5.8082e-13	2.5845e-12	sp|C5D6R2|OAT_GEOSW Ornithine aminotransferase OS=Geobacillus sp. (strain WCH70) GN=rocD PE=3 SV=1//1.16001e-135
MSMEI_1148	22.3401	212.672	-3.2509	1.8322e-46	2.3708e-45	sp|A0QRN3|HUTU_MYCS2 Urocanate hydratase OS=Mycobacterium smegmatis (strain ATCC 700084 / mc(2)155) GN=hutU PE=1 SV=1//0
Novel00032	8.2741	79.798	-3.2697	1.5628e-18	9.4175e-18	-//-
MSMEI_1149	8.5499	82.7364	-3.2745	3.5503e-19	2.1832e-18	sp|Q53389|AMAB2_GEOSE N-carbamoyl-L-amino acid hydrolase OS=Geobacillus stearothermophilus GN=amaB PE=1 SV=1//2.05975e-60
sRNA00106	6.89508	67.9522	-3.3009	4.1401e-16	2.239e-15	-//-
MSMEI_3959	29.7868	302.204	-3.3428	1.5471e-66	2.653e-65	sp|O05494|YDHC_BACSU Uncharacterized HTH-type transcriptional regulator YdhC OS=Bacillus subtilis (strain 168) GN=ydhC PE=4 SV=1//3.08783e-14
MSMEI_1721	27.4424	280.165	-3.3518	6.245e-62	1.0132e-60	sp|P63509|LAT_MYCTU Probable L-lysine-epsilon aminotransferase OS=Mycobacterium tuberculosis GN=lat PE=1 SV=1//0
Novel00076	8.5499	89.1644	-3.3825	5.5768e-21	3.6643e-20	sp|A0QZ54|ARC_MYCS2 Proteasome-associated ATPase OS=Mycobacterium smegmatis (strain ATCC 700084 / mc(2)155) GN=mpa PE=1 SV=1//2.29713e-23
Novel00056	20.6852	240.679	-3.5404	2.2418e-55	3.3298e-54	-//-
MSMEI_1147	26.615	327.364	-3.6206	1.1014e-75	2.0742e-74	sp|P37767|YFHH_ECOLI Uncharacterized HTH-type transcriptional regulator YfhH OS=Escherichia coli (strain K12) GN=yfhH PE=4 SV=2//7.74251e-08
MSMEI_2596	22.2022	500.551	-4.4947	5.3716e-127	1.691e-125	sp|Q8KY18|DHA_MYCSM Alanine dehydrogenase OS=Mycobacterium smegmatis GN=ald PE=1 SV=1//0
