# Supplementary material for: The Global Reciprocal Reprogramming between Mycobacteriophage SWU1 and Mycobacterium Reveals the Molecular Strategy of Subversion and Promotion of Phage Infection
Source: Front Microbiol. 2016 Jan 28;7:41. doi: 10.3389/fmicb.2016.00041 (PMC4729954; doi:10.3389/fmicb.2016.00041)
Supplement: Supplementary file 4 [file Table4.XLS]

## Sheet: Sheet1
Table S4 Selected genes involved in signaling with significant change in expression in SWU1- infected Mycobacterium smegmatis MC2 155 relative to control
System or group	Protein family	Sanger identiﬁcation in M.smegmatis MC2 155	The homologous gene in M.tubercuosis H37Rv	Gene product/putative function	Expression Ratio (log2)
Ser/Thr protein kinases	PknA	MSMEI_0032, MSMEG_0030	Rv0015c	cell wall synthesis, maintaining cell shape, cell division, and peptidoglycan synthesis	2.0032
	PknB	MSMEI_0031, MSMEG_0028	Rv0014c	cell wall synthesis, maintaining cell shape, cell division, and peptidoglycan synthesis	2.2238
	PknE	MSMEI_2349, MSMEG_2410	Rv1743		1.3893
	PknH	MSMEI_4263, MSMEG_4366	Rv1266c	LAM/LM (lipoarabinomannan/lipomannan) balance	1.0505
	PknF	MSMEI_1158, MSMEG_1190	Rv1746	uptake of D-glucose	-1.1387
sigma factor and anti-sigma F factor antagonist	sigma-F	MSMEI_1759, MSMEG_1804	Rv2703	stress response σ factors	2.2075
	Anti-sigma F factor antagonist	MSMEI_6366, MSMEG_6541	Rv0516c		2.0949
	sigma-A	MSMEI_2690, MSMEG_2758	Rv2703	main sigma factor	1.0116
transcription factor	WhiA	MSMEI_3003, MSMEG_3081	Rv1423	cell division	2.9892
	DosR	MSMEI_5106, MSMEG_5244	Rv3133c	hypoxia, nitric oxide and carbon monoxide stress	1.5811
	FadR	MSMEI_0520, MSMEG_0535	-	oxidized substrates related to either amino acid metabolism or at the branch point in various metabolic pathways	2.6555
	TetR	MSMEI_6723, MSMEG_6908	Rv0043c	multidrug resistance, enzymes, implicated in different catabolic pathways, biosynthesis of antibiotics, osmotic stress, and pathogenicity	1.7647
		MSMEI_6699, MSMEG_6881	-		-1.8342
		MSMEI_3447, MSMEG_3527	Rv0586c		-2.8259
		MSMEI_3959, MSMEG_4057	Rv0165c		-3.3428
		MSMEI_5275, MSMEG_5424	Rv1019		1.3961
	Lrp/AsnC	MSMEI_4044, MSMEG_4142	-	multiple cellular metabolisms globally	1.2962
		MSMEI_2172, MSMEG_2225	Rv1353c		-1.1458
		MSMEI_3061, MSMEG_3142	Rv1474c		-1.2948
		MSMEI_5416, MSMEG_5567	-		-1.3194
		MSMEI_4601, MSMEG_4718	Rv2506		-1.4668
		MSMEI_2597, MSMEG_2660	Rv2779c		-2.46
	MerR	MSMEI_3560, MSMEG_3646	Rv1828	Resistance and detoxiﬁcation	2.4182
	LuxR	MSMEI_3206, MSMEG_3290	-	Quorum sensing, biosynthesis and metabolism, etc.	1.4913
	Rho	MSMEI_4827, MSMEG_4954	Rv1297		1.475
	LytR	MSMEI_1781, MSMEG_1824	Rv3267		1.3689
	ArsR	Novel00119, MSMEG_6762	Rv0576	Metal resistance	1.356
	PurC	MSMEI_6038, MSMEG_6198	-		1.2152
	LacI	MSMEI_5883, MSMEG_6044	Rv3575c	Carbon source utilization, , control of cell wall biogenesis	1.052
	XRE	MSMEI_0896, MSMEG_0918	Rv0474		-1.0072
	MarR	MSMEI_1119, MSMEG_1151	-	Multiple antibiotic resistance	-1.3496
		MSMEI_0523, MSMEG_0538	-		-1.0508
	LysR	MSMEI_0691, MSMEG_0708	-	Carbon and nitrogen metabolism	-1.1209
	CsoR	MSMEI_0223, MSMEG_0230	Rv0190		-1.203
	HxlR	MSMEI_6177, MSMEG_6344	-		-1.488
	RpiR	MSMEI_1147, MSMEG_1178	-	PPP activity and virulence determinant synthesis	-3.6206
“-” stand for no homologous gene in M.tubercuosis H37Rv
