# Supplementary material for: The Global Reciprocal Reprogramming between Mycobacteriophage SWU1 and Mycobacterium Reveals the Molecular Strategy of Subversion and Promotion of Phage Infection
Source: Front Microbiol. 2016 Jan 28;7:41. doi: 10.3389/fmicb.2016.00041 (PMC4729954; doi:10.3389/fmicb.2016.00041)
Supplement: Supplementary file 5 [file Table5.XLS]

## Sheet: Sheet1
Table S5 Selected transporter genes with significant change in expression in SWU1- infected Mycobacterium smegmatis MC2 155 relative to control
System or group	Sanger identification in M.smegmatis MC2 155		Gene product/putative function	Expression Ratio (log2)
Secondary Transporter	MSMEI_0486	MSMEG_0499	The Amino Acid-Polyamine-Organocation (APC) Family	-1.7767
	MSMEI_1086	MSMEG_1118	The Amino Acid-Polyamine-Organocation (APC) Family	-1.3005
	MSMEI_1377	MSMEG_1412	The Amino Acid-Polyamine-Organocation (APC) Family	-1.6613
	MSMEI_1587	MSMEG_1625	The Amino Acid-Polyamine-Organocation (APC) Family	-1.318
	MSMEI_2131	MSMEG_2184	The Amino Acid-Polyamine-Organocation (APC) Family	-1.3057
	MSMEI_2615	MSMEG_2680	The Amino Acid-Polyamine-Organocation (APC) Family	-1.2807
	MSMEI_3506	MSMEG_3587	The Amino Acid-Polyamine-Organocation (APC) Family	-1.2101
	MSMEI_4273	MSMEG_4377	The Amino Acid-Polyamine-Organocation (APC) Family	-1.4075
	MSMEI_6552	MSMEG_6735	The Amino Acid-Polyamine-Organocation (APC) Family	-1.6692
	MSMEI_1843	MSMEG_1883	The Betaine/Carnitine/Choline Transporter (BCCT) Family	1.3422
	MSMEI_0748	MSMEG_0764	The Monovalent Cation:Proton Antiporter-1 (CPA1) Family	1.6733
	MSMEI_6587	MSMEG_6769	The Monovalent Cation:Proton Antiporter-2 (CPA2) Family	1.8016
	MSMEI_5159	MSMEG_5302	The Dicarboxylate/Amino Acid:Cation (Na+ or H+) Symporter (DAACS) Family	1.2725
	MSMEI_1494	MSMEG_1530	The Drug/Metabolite Transporter (DMT) Superfamily	-1.1339
	MSMEI_3094		The Drug/Metabolite Transporter (DMT) Superfamily	1.7678
	MSMEI_3219	MSMEG_3305	The Drug/Metabolite Transporter (DMT) Superfamily	3.0491
	MSMEI_1977	MSMEG_2022	The Gluconate:H+ Symporter (GntP) Family	-1.5137
	MSMEI_6609	MSMEG_6792	The Gluconate:H+ Symporter (GntP) Family	-1.7412
	MSMEI_6645	MSMEG_6826	The Lactate Permease (LctP) Family	-1.3111
	MSMEI_0437	MSMEG_0449	The Major Facilitator Superfamily (MFS)	2.2039
	MSMEI_0519	MSMEG_0534	The Major Facilitator Superfamily (MFS)	1.4951
	MSMEI_0958	MSMEG_0985	The Major Facilitator Superfamily (MFS)	1.1091
	MSMEI_1998	MSMEG_2044	The Major Facilitator Superfamily (MFS)	2.9717
	MSMEI_2490	MSMEG_2549	The Major Facilitator Superfamily (MFS)	-1.1553
	MSMEI_2838	MSMEG_2911	The Major Facilitator Superfamily (MFS)	-1.4678
	MSMEI_2992	MSMEG_3069	The Major Facilitator Superfamily (MFS)	2.7361
	MSMEI_3892	MSMEG_3985	The Major Facilitator Superfamily (MFS)	-1.2499
	MSMEI_3899	MSMEG_3992	The Major Facilitator Superfamily (MFS)	-1.0567
	MSMEI_4023	MSMEG_4122	The Major Facilitator Superfamily (MFS)	-1.2207
	MSMEI_4923	MSMEG_5051	The Major Facilitator Superfamily (MFS)	-1.036
	MSMEI_5524	MSMEG_5674	The Major Facilitator Superfamily (MFS)	1.7383
	MSMEI_6063	MSMEG_6225	The Major Facilitator Superfamily (MFS)	-1.1906
	MSMEI_6341	MSMEG_6513	The Major Facilitator Superfamily (MFS)	1.8506
	MSMEI_6529	MSMEG_6711	The Major Facilitator Superfamily (MFS)	-1.4981
	MSMEI_6536	MSMEG_6718	The Major Facilitator Superfamily (MFS)	-1.6324
	MSMEI_5787	MSMEG_5946	The Multidrug/Oligosaccharidyl-lipid/Polysaccharide (MOP) Flippase Superfamily	-1.0698
	MSMEI_1146	MSMEG_1177	The Nucleobase:Cation Symporter-1 (NCS1) Family	-2.8305
	MSMEI_1642	MSMEG_1683	The Nucleobase:Cation Symporter-1 (NCS1) Family	1.3623
	MSMEI_3323	MSMEG_3402	The Nucleobase:Cation Symporter-1 (NCS1) Family	-1.7196
	MSMEI_4348	MSMEG_4458	The Nucleobase:Cation Symporter-1 (NCS1) Family	-1.4134
	MSMEI_5505	MSMEG_5653	The Nucleobase:Cation Symporter-1 (NCS1) Family	-1.7882
	MSMEI_5578	MSMEG_5730	The Nucleobase:Cation Symporter-1 (NCS1) Family	-1.5136
	MSMEI_1255	MSMEG_1293	The Nucleobase:Cation Symporter-2 (NCS2) Family	-1.1127
	MSMEI_2706	MSMEG_2775	The NhaA Na+:H+ Antiporter (NhaA) Family	1.0685
	MSMEI_6750	MSMEG_6942	The Cytochrome Oxidase Biogenesis (Oxa1) Family	1.3099
	MSMEI_1442	MSMEG_1478	The Resistance to Homoserine/Threonine (RhtB) Family	1.6454
	MSMEI_0450	MSMEG_0463	The Resistance-Nodulation-Cell Division (RND) Superfamily	-1.5818
	MSMEI_2887	MSMEG_2961	The Resistance-Nodulation-Cell Division (RND) Superfamily	1.736
	MSMEI_3503	MSMEG_3584	The Resistance-Nodulation-Cell Division (RND) Superfamily	-1.4516
	MSMEI_0185	MSMEG_0190	The Solute:Sodium Symporter (SSS) Family	-1.191
	MSMEI_3796	MSMEG_3886	The Twin Arginine Targeting (Tat) Family	2.8999
	MSMEI_4942	MSMEG_5069	The Twin Arginine Targeting (Tat) Family	2.4765
	MSMEI_3270	MSMEG_3350	The Tripartite ATP-independent Periplasmic Transporter (TRAP-T) Family	-1.4422
Ion Channels	MSMEI_4518	MSMEG_4635	The Ammonia Transporter Channel (Amt) Family	-1.6032
	MSMEI_1903	MSMEG_1945	The Voltage-gated Ion Channel (VIC) Superfamily	1.5644
	MSMEI_2702	MSMEG_2771	The Voltage-gated Ion Channel (VIC) Superfamily	1.2447
Phosphotransferase System (PTS)	MSMEI_2073	MSMEG_2121	General PTS	1.0247
Unclassified	MSMEI_0393	MSMEG_0403	The Peptidoglycolipid Addressing Protein (GAP) Family	1.0919
	MSMEI_4384	MSMEG_4495	The HlyC/CorC (HCC) Family	1.9388
	MSMEI_3647	MSMEG_3737	The Putative 4-Toluene Sulfonate Uptake Permease (TSUP) Family	1.1958
	MSMEI_4120	MSMEG_4218	The YggT or Fanciful K+ Uptake-B (FkuB; YggT) Family	1.2438
ATP-Dependent	MSMEI_0623	MSMEG_0639	oligopeptide	2.3035
	MSMEI_0624	MSMEG_0640	oligopeptide	1.7353
	MSMEI_0625	MSMEG_0641	oligopeptide	2.0134
	MSMEI_0626	MSMEG_0642	oligopeptide	1.973
	MSMEI_0779	MSMEG_0795	multidrug	1.6667
	MSMEI_1327	MSMEG_1366	toluene tolerance	1.1534
	MSMEI_1116	MSMEG_1148	toluene tolerance	-1.3158
	MSMEI_1197	MSMEG_1232	nitrate/sulfonate/taurine	-1.8547
	MSMEI_3133	MSMEG_3215	molybdate	2.1343
	MSMEI_1971	MSMEG_2016	molybdate	-1.6119
	MSMEI_2043	MSMEG_2089	cell division	1.3796
	MSMEI_2044	MSMEG_2090	cell division	1.566
	MSMEI_2660	MSMEG_2727	amino aicd (glutamine/glutamate/aspartate?)	1.5039
	MSMEI_2889	MSMEG_2963	dipeptide/oligopeptide	1.7156
	MSMEI_2853	MSMEG_2926	glycine betaine/L-proline/carnitine/choline	3.3717
	MSMEI_2852	MSMEG_2925	glycine betaine/L-proline/carnitine/choline	3.0551
	MSMEI_2854	MSMEG_2927	glycine betaine/L-proline/carnitine/choline	2.5886
	MSMEI_2851	MSMEG_2924	glycine betaine/L-proline/carnitine/choline	2.9711
	MSMEI_2905	MSMEG_2980	branched-chain amino acid	-2.0313
	MSMEI_2907	MSMEG_2982	branched-chain amino acid	-1.3339
	MSMEI_3059	MSMEG_3140	? (Uup homolog/duplicated ATPase)	1.0319
	MSMEI_3185	MSMEG_3269	sugar (glycerol-3-phosphate?)	-1.2824
	MSMEI_3186	MSMEG_3270	sugar (glycerol-3-phosphate?)	-1.4869
	MSMEI_3183	MSMEG_3267	sugar (glycerol-3-phosphate?)	-1.7665
	MSMEI_3184	MSMEG_3268	sugar (glycerol-3-phosphate?)	-2.1286
	MSMEI_3182	MSMEG_3266	sugar (glycerol-3-phosphate?)	-1.2648
	MSMEI_3568	MSMEG_3655	multidrug	1.1972
	MSMEI_3999	MSMEG_4098	dipeptide/oligopeptide	-1.5631
	MSMEI_4256	MSMEG_4357	dipeptide/oligopeptide	1.7561
	MSMEI_4255	MSMEG_4356		1.663
	MSMEI_4417	MSMEG_4530	sulfate	2.3978
	MSMEI_4418	MSMEG_4531	sulfate	2.6508
	MSMEI_4419	MSMEG_4532	sulfate	2.5517
	MSMEI_4420	MSMEG_4533	sulfate	2.096
	MSMEI_4663	MSMEG_4785	toluene tolerance	-1.3477
	MSMEI_4870	MSMEG_4997	dipeptide/oligopeptide	1.3443
	MSMEI_5002	MSMEG_5130	dipeptide/oligopeptide	1.3616
	MSMEI_5511	MSMEG_5660	multidrug	1.5539
	MSMEI_6364	MSMEG_6540	toluene tolerance	1.0622
	MSMEI_5965	MSMEG_6124	dipeptide/oligopeptide	-1.5241
	MSMEI_6198	MSMEG_6366	polysaccharide export	1.3615
	MSMEI_6200	MSMEG_6369	polysaccharide export	1.6387
	MSMEI_4150	MSMEG_4250	The Arsenite-Antimonite (ArsAB) Efflux Family	1.6646
	MSMEI_6033	MSMEG_6193	The Arsenite-Antimonite (ArsAB) Efflux Family	1.5001
	MSMEI_6034	MSMEG_6195	The Arsenite-Antimonite (ArsAB) Efflux Family	1.4874
	MSMEI_4808	MSMEG_4935	The H+- or Na+-translocating F-type, V-type and A-type ATPase (F-ATPase) Superfamily	1.7485
	MSMEI_4809	MSMEG_4936	The H+- or Na+-translocating F-type, V-type and A-type ATPase (F-ATPase) Superfamily	1.1767
	MSMEI_4810	MSMEG_4937	The H+- or Na+-translocating F-type, V-type and A-type ATPase (F-ATPase) Superfamily	1.6946
	MSMEI_4811	MSMEG_4938	The H+- or Na+-translocating F-type, V-type and A-type ATPase (F-ATPase) Superfamily	1.6429
	MSMEI_4812	MSMEG_4939	The H+- or Na+-translocating F-type, V-type and A-type ATPase (F-ATPase) Superfamily	1.5476
	MSMEI_4813	MSMEG_4940	The H+- or Na+-translocating F-type, V-type and A-type ATPase (F-ATPase) Superfamily	1.6595
	MSMEI_1447	MSMEG_1483	The Type II (General) Secretory Pathway (IISP) Family	1.5007
	MSMEI_1601	MSMEG_1640	The Type II (General) Secretory Pathway (IISP) Family	1.8908
	MSMEI_2886	MSMEG_2960	The Type II (General) Secretory Pathway (IISP) Family	1.1486
	MSMEI_3009	MSMEG_3087	The Type II (General) Secretory Pathway (IISP) Family	1.0224
	MSMEI_5244	MSMEG_5392	The P-type ATPase (P-ATPase) Superfamily	1.2947
	MSMEI_5245	MSMEG_5393	The P-type ATPase (P-ATPase) Superfamily	1.055
	MSMEI_5256	MSMEG_5403	The P-type ATPase (P-ATPase) Superfamily	-1.6256
