# Supplementary material for: The Global Reciprocal Reprogramming between Mycobacteriophage SWU1 and Mycobacterium Reveals the Molecular Strategy of Subversion and Promotion of Phage Infection
Source: Front Microbiol. 2016 Jan 28;7:41. doi: 10.3389/fmicb.2016.00041 (PMC4729954; doi:10.3389/fmicb.2016.00041)
Supplement: Supplementary file 6 [file Table6.XLS]

## Sheet: Sheet1
Table S6 Selected enzymes and corresponding genes involved in the biosynthesis of cell wall with significant change in expression in SWU1- infected Mycobacterium smegmatis MC2 155 relative to control
System or group	Gene	Sanger identification in M.smegmatis MC2 155	The homologous gene in M.tubercuosis H37Rv	Gene product/putative function	Expression Ratio (log2)
mycolic acid	acpM	MSMEI_4226、MSMEG_4326	Rv2244	Acyl carrier protein	2.1854
	kasA	MSMEI_4227、MSMEG_4327	Rv2245	β-Ketoacyl-ACP synthase	2.1787
	kasB	MSMEI_4228、MSMEG_4328	Rv2246	β-Ketoacyl-ACP synthase	1.4459
	fabG1	MSMEI_3069、MSMEG_3150	Rv1483	β-Ketoacyl-ACP reductase	1.9163
	inhA	MSMEI_3070、MSMEG_3151	Rv1484	2-trans-Enoyl-ACP reductase	2.5528
	mmaA1	MSMEI_0891、MSMEG_0913	Rv0645c	MmaA1	2.0382
	cmaA2	MSMEI_1172、MSMEG_1205	Rv0503c	CmaA2	1.0876
	pcaA	MSMEI_3458、MSMEG_3538	Rv0470c	PcaA	1.9667
	umaA	MSMEI_1312、MSMEG_1350	Rv3392c	Mycolic acid synthase UmaA	2.5256
	accD4	MSMEI_6223、MSMEG_6391	Rv3799c	Acyl-CoA carboxylase	2.2588
	fadD32	MSMEI_6225、MSMEG_6393	Rv3801c	Fatty acyl-AMP ligase	1.922
	pks13	MSMEI_6224、MSMEG_6392	Rv3800c	Polyketide synthase-13	2.0532
Cord factor(trehalose 6,-dimycolate, TDM)		MSMEI_6226、MSMEG_6394	Rv3802c	Mycolyltransferases Ib	1.9849
		MSMEI_1570、	Rv3400	TMM-6-P phosphataseb	2.0068
		MSMEI_3863、MSMEG_3954	Rv2006		-1.192
		MSMEI_5510、MSMEG_5659	Rv0194		1.3978
		MSMEI_1603、MSMEG_1642	Rv1747		1.9137
	fbpB	MSMEI_6230、MSMEG_6398	Rv1886c	FbpB	1.1773
arabinogalactan	rmlB	MSMEI_1476、MSMEG_1512	Rv3464	dTDP-glucose 4,6-dehydratase RmlB	1.1888
	rmlC	MSMEI_1475、MSMEG_1510	Rv3465	dTDP-4-dehydrorhamnose 3,5-epimerase RmlC	1.2934
	glfT1	MSMEI_6199、MSMEG_6367	Rv3782	UDP-galactofuranosyl transferase GlfT1	2.3876
	glfT2	MSMEI_6235、MSMEG_6403	Rv3808c	UDP-galactofuranosyl transferase GlfT2	1.7046
	ubiA	MSMEI_6233、MSMEG_6401	Rv3806c	Decaprenylphosphoryl-5-phosphoribose (DPPR) synthase	1.8323
	dprE1	MSMEI_6214、MSMEG_6382	Rv3790	Decaprenylphosphoryl-beta-D-ribose 2'-oxidase	1.2126
	embA	MSMEI_6220、MSMEG_6388	Rv3794	Integral membrane indolylacetylinositol arabinosyltransferase EmbA (arabinosylindolylacetylinositol synthase)	1.1081
	embB	MSMEI_6221、MSMEG_6389	Rv3795	Integral membrane indolylacetylinositol arabinosyltransferase EmbB (arabinosylindolylacetylinositol synthase)	1.408
	aftB	MSMEI_6232、MSMEG_6400	Rv3805c	arabinofuranosyltransferase AftB	1.3299
peptidoglycan	pbpA	MSMEI_0033、MSMEG_0031	Rv0016c	penicillin-binding protein PbpA	1.6309
	uppP	MSMEI_4096、MSMEG_4194	Rv2136c	UDP pyrophosphate phosphatase	2.7908
	murD	MSMEI_4129、MSMEG_4229	Rv2155c	UDP-N-acetylmuramoylalanine--D-glutamate ligase	1.6643
	mraY	MSMEI_4130、MSMEG_4230	Rv2156c	phospho-N-acetylmuramoyl-pentapeptidetransferase	1.3152
	murF	MSMEI_4131、MSMEG_4231	Rv2157c	UDP-N-acetylmuramoyl-tripeptide--D-alanyl-D-alanine ligase	1.1306
	murE	MSMEI_4132、MSMEG_4232	Rv2158c	UDP-N-acetylmuramoylalanyl-D-glutamate-2,6-diaminopimelate	1.275
PIM;LM;LAM	impA	MSMEI_3128、MSMEG_3210	Rv1604	inositol-1-monophosphatase ImpA	2.4751
	pimA	MSMEI_2861、MSMEG_2935	Rv2610c	Alpha-mannosyltransferase PimA	1.5234
		MSMEI_6715、MSMEG_6899	Rv0051	transmembrane protein	1.545
	embC	MSMEI_6219、MSMEG_6387	Rv3793	Integral membrane indolylacetylinositol arabinosyltransferase EmbC (arabinosylindolylacetylinositol synthase)	1.2163
	aftB	MSMEI_6232、MSMEG_6400	Rv3805c	arabinofuranosyltransferase AftB	1.3299
