# Supplementary material for: The Global Reciprocal Reprogramming between Mycobacteriophage SWU1 and Mycobacterium Reveals the Molecular Strategy of Subversion and Promotion of Phage Infection
Source: Front Microbiol. 2016 Jan 28;7:41. doi: 10.3389/fmicb.2016.00041 (PMC4729954; doi:10.3389/fmicb.2016.00041)
Supplement: Supplementary file 7 [file Table7.XLS]

## Sheet: Sheet1
Table S7 Differential-expressing genes of Mycobacterium infected with SWU1 and treated with nitrate
Protein family	Sanger identiﬁcation in M.smegmatis MC2 155	The homologous gene in M.tubercuosis H37Rv	Gene product/putative function	Expression Ratio (log2) in SWU1-infected M.smegmatis MC2 155	Expression ratio (nitrate/untreated） in nitrate treated M.tuberculosis
ald	MSMEG_2659, MSMEI_2596	Rv2780	Secreted L-alanine dehydrogenase Ald (40 kDa antigen) (TB43)	-4.4947	9.38
	MSMEG_3125, MSMEI_3046	Rv1464	Probable cysteine desulfurase Csd	1.4547	28.91
	MSMEG_2956, MSMEI_2882	Rv2590	Probable fatty-acid-CoA ligase FadD9 (fatty-acid-CoA synthetase) (fatty-acid-CoA synthase)	-1.1766	5.04
	MSMEG_4515, MSMEI_4403	Rv2383c	Phenyloxazoline synthase MbtB (phenyloxazoline synthetase)	-1.3435	30
	MSMEG_4511, MSMEI_4398	Rv2380c	Peptide synthetase MbtE (peptide synthase)	-1.0259	13.4
	MSMEG_1767, MSMEI_1724	Rv3289c	Possible transmembrane protein	1.2417	8.99
	MSMEG_1769, MSMEI_1726	Rv3288c	Putative protein UsfY	1.8208	6.32
	MSMEG_1791, MSMEI_1746	Rv3288c	Putative protein UsfY	-1.0869	6.32
	MSMEG_1738, MSMEI_1698	Rv1733c	Probable conserved transmembrane protein	1.3711	0.09
	MSMEG_5246, MSMEI_5108	Rv2032	Conserved protein Acg	1.2436	0.1
	MSMEG_3945, MSMEI_3854	Rv2623	Universal stress protein family protein TB31.7	1.8627	0.09
	MSMEG_5245, MSMEI_5107	Rv3134c	Universal stress protein family protein	1.0712	0.1
	MSMEG_5242, MSMEI_5104	Rv3130c	Triacylglycerol synthase (diacylglycerol acyltransferase) Tgs1	1.9239	0.09
	MSMEG_3954, MSMEI_3863	Rv2006	Probable trehalose-6-phosphate phosphatase OtsB1 (trehalose-phosphatase) (TPP)	-1.192	0.21
rpsJ	MSMEG_1435, MSMEI_1399	Rv0700	30S ribosomal protein S10 RpsJ (transcription antitermination factor NusE)	2.4483	0.16
	MSMEG_4256, MSMEI_4156	Rv2190c	Conserved hypothetical protein	1.389	0.17
	MSMEG_0645, MSMEI_0629	Rv0315	Possible beta-1,3-glucanase precursor	1.356	0.18
	MSMEG_0317, MSMEI_0310	Rv0227c	Probable conserved membrane protein	1.5957	0.2
rplN	MSMEG_1465, MSMEI_1429	Rv0714	50S ribosomal protein L14 RplN	1.6531	0.22
rpsH	MSMEG_1469, MSMEI_1433	Rv0718	30S ribosomal protein S8 RpsH	1.8467	0.23
ppiA	MSMEG_0024, MSMEI_0026	Rv0009	Probable iron-regulated peptidyl-prolyl cis-trans isomerase A PpiA (PPIase A) (rotamase A)	1.2773	0.23
	MSMEG_6398, MSMEI_6230	Rv1886c	Secreted antigen 85-B FbpB (85B) (antigen 85 complex B) (mycolyl transferase 85B) (fibronectin-binding protein B) (extracellular alpha-antigen)	1.1773	0.18
rplF	MSMEG_1470, MSMEI_1434	Rv0719	50S ribosomal protein L6 RplF	1.4411	0.027
eis	MSMEG_3513, MSMEI_3433	Rv2416c	Enhanced intracellular survival protein Eis, GCN5-related N-acetyltransferase	1.4606	0.31
ppa	MSMEG_6114, MSMEI_5955	Rv3628	Inorganic pyrophosphatase Ppa (pyrophosphate phospho-hydrolase) (PPASE) (inorganic diphosphatase) (diphosphate phospho-hydrolase)	1.7363	0.3
